# Supplementary material for: Video game loot boxes are linked to problem gambling: Results of a large-scale survey
Source: PLoS One. 2018 Nov 21;13(11):e0206767. doi: 10.1371/journal.pone.0206767 (PMC6248934; doi:10.1371/journal.pone.0206767)
Supplement: S2 File — (XLSX) [file pone.0206767.s002.xlsx]

## Sheet: PLOS ONE Data Loot Boxes
ResponseId	AGE	NATIONALITY	GENDER	INCOME	EDUCATION	WORK	Ever_Bought_LootBox	LootboxSpend	Ever_Bought_Other_Microtransaction	OtherMicrotransactionSpend	PGSI1	PGSI2	PGSI3	PGSI4	PGSI5	PGSI6	PGSI7	PGSI8	PGSI9	GenderCleaned	NationalityCleaned
R_ZKt350oTAN6ci77	19	American	Male	1	3	4	1	13	1	8	0	0	0	0	0	0	0	0	0	Male	AMERICAN
R_22oeXyKITFUBl3o	19	Russian	Female	16	3	9	1	13	1	10	0	0	0	0	0	0	0	0	0	Female	RUSSIAN
R_XFBVS99pTpb8vyp	20	'Murica	Apache Attack Helicopter	15	4	1	1	13	1	13	0	0	0	0	0	0	0	0	0	Other	AMERICAN
R_1C9kEdYWx5agIVG	21	European	Male	16	4	5	1	13	1	13	0	0	0	0	0	0	0	0	0	Male	OTHER
R_116O1x90Gfn6RTE	22	Chinese	Male	16	3	4	1	13	1	5	0	0	0	0	0	0	0	0	0	Male	CHINESE
R_3D7J4njZoUb7XNP	22	American	Male	#NULL!	3	4	1	13	1	8	0	0	0	0	0	0	0	0	0	Male	AMERICAN
R_20OpiVWJeKMrrwT	22	Argentina	Male	#NULL!	4	1	1	13	1	13	0	0	0	0	0	0	0	0	0	Male	ARGENTINA
R_2zphXzIw6EoEvkz	24	Caucasian	Male	#NULL!	1	3	1	13	1	13	0	0	0	0	0	0	0	0	0	Male	OTHER
R_3G7zoi7dK35wVRx	25	NZ European	Male	16	3	1	1	13	1	13	0	0	0	0	0	0	0	0	0	Male	NEW ZEALAND
R_1qfSQHOaUE362yc	25	Us	Male	9	3	1	1	13	1	4	0	0	0	0	0	0	0	0	0	Male	USA
R_u2mzhRyHejx96AF	26	White	Male	16	4	1	1	13	1	4	0	0	0	0	0	0	0	0	0	Male	OTHER
R_2f3UON0e8gZd7yA	27	Asian	Male	11	4	1	1	13	1	13	0	0	0	0	0	0	0	0	0	Male	OTHER
R_OPZVQavYT6Q0tb3	28	American	Male	15	4	1	1	13	1	10	0	0	0	0	0	0	0	0	0	Male	AMERICAN
R_2V3jGrKsyA6QIYS	30	Asian-American	Male	14	4	1	1	13	1	8	0	0	0	0	0	0	0	0	0	Male	AMERICAN
R_2dWjoyc9yq849vC	30	American	Male	6	4	1	1	13	1	4	0	0	0	0	0	0	0	0	0	Male	AMERICAN
R_3GdLIZjrpRQNuS4	31	American	Male	16	5	1	1	13	1	10	0	0	0	0	0	0	0	0	0	Male	AMERICAN
R_3PNrc0SqM7y8quv	32	US	male	16	4	1	1	13	1	6	0	0	0	0	0	0	0	0	0	Male	USA
R_3qy4UfCZIQqvHZS	32	American	Man	7	4	1	1	13	1	11	0	0	0	0	0	0	0	0	0	Male	AMERICAN
R_3lYWX6XXe9zwmRP	37	French	Male	8	5	1	1	13	1	4	0	0	0	0	0	0	0	0	0	Male	FRANCE
R_2R4W3kZGGqtFvsX	38	Asian	Male	14	3	1	1	13	1	7	0	0	0	0	0	0	0	0	0	Male	OTHER
R_3eajNidxlQ5TO8X	40	USA	Male	16	4	1	1	13	2	#NULL!	0	0	0	0	0	0	0	0	0	Male	USA
R_3G3uA6yBn30cTh7	53	Canadian	Male	14	3	1	1	13	1	13	0	0	0	0	0	0	0	0	0	Male	CANADIAN
R_2sZM3vPhfJaV8Ow	63	American	Female	16	7	9	1	13	1	13	0	0	0	0	0	0	0	0	0	Female	AMERICAN
R_3O3ufGFIQhRq9I2	23	American	Male	16	3	6	1	13	1	11	0	0	0	0	1	0	0	0	0	Male	AMERICAN
R_2QsnZMA2YnV3Ggv	26	belgian	male	10	4	1	1	13	1	7	0	0	0	0	1	0	0	0	0	Male	BELGIAN
R_1nZ6cveWVNys9hF	29	Danish	Male	4	5	9	1	13	1	1	0	0	0	0	0	0	0	0	1	Male	DANISH
R_3EA7yKdAG89IOrk	23	American	Male	15	3	4	1	13	1	6	0	0	0	0	1	0	1	0	0	Male	AMERICAN
R_SJjEQyiH0NfboJz	23	Saudi	Male	#NULL!	2	5	1	13	2	#NULL!	0	0	0	0	1	0	0	0	1	Male	SAUDI ARABIAN
R_W8oWjXSbFZAEbxn	25	Canadian	Male	8	3	1	1	13	2	#NULL!	0	0	0	0	0	1	0	0	1	Male	CANADIAN
R_3gvbOpBpVg55IjL	26	New Zealand	Male	16	4	2	1	13	1	11	0	0	0	0	1	0	0	0	1	Male	NEW ZEALAND
R_2zx6rNjwDzE2Iuw	30	English	Male	2	1	1	1	13	1	11	0	0	0	0	1	0	0	0	1	Male	UK
R_2BxkFzlyDdxV4sN	30	American	Male	7	2	1	1	13	1	9	0	0	0	0	1	0	0	0	1	Male	AMERICAN
R_10uxecBAac1tfw2	21	American	Male	16	4	5	1	13	1	11	0	0	0	0	1	0	2	0	0	Male	AMERICAN
R_1C75SjD0UoHOdWh	23	British	Male	1	4	1	1	13	1	12	0	0	0	0	0	0	0	0	3	Male	UK
R_3DonhCOHgx7ySld	24	Canadian	Female	8	4	1	1	13	1	3	0	0	0	0	2	0	0	0	1	Female	CANADIAN
R_2ypkH6Kz2fyFDq4	25	American	Male	16	4	1	1	13	1	13	0	0	0	0	2	0	0	0	1	Male	AMERICAN
R_T5frORio2DZ6XOp	27	Australian	Male	10	4	1	1	13	1	9	0	0	0	0	0	0	1	0	2	Male	AUSTRALIAN
R_3JIsY2JUN7OqwSs	29	US	Male	3	3	1	1	13	1	3	0	0	0	0	2	1	0	0	0	Male	USA
R_bkoRiI1E24obDaN	25	Singaporean	Male	16	4	1	1	13	1	6	0	0	0	0	1	1	1	0	2	Male	SINGAPOREAN
R_xDjE95UBwgS1KjT	31	American	Male	16	6	1	1	13	1	4	0	2	1	0	1	0	1	0	0	Male	AMERICAN
R_1CjcLrozAVfEMjv	20	english	male	2	2	4	1	13	1	9	1	1	1	0	1	1	0	0	1	Male	UK
R_TjcDih6tSnkc3m1	21	American	Male	16	3	6	1	13	1	3	0	0	0	0	1	2	1	0	2	Male	AMERICAN
R_2pKcbN4NHRqSYtA	39	American (US)	M	12	3	1	1	13	1	2	0	0	0	0	2	1	0	1	2	Male	AMERICAN
R_AM5xZlp0wAHvLPj	26	Belgian	Male	2	2	6	1	13	1	9	0	0	0	0	3	3	0	1	0	Male	BELGIAN
R_T0EcggojltxrI1r	38	Caucasian	M	13	4	1	1	13	1	8	0	0	0	0	3	1	1	1	1	Male	OTHER
R_1rwSrGAcYDMRHNZ	21	German	Male	12	3	1	1	13	1	6	0	0	0	1	1	1	1	2	2	Male	GERMAN
R_DGl1vMQtYIvZrNf	40	American	Male	12	4	1	1	13	2	#NULL!	0	0	0	0	2	2	0	2	2	Male	AMERICAN
R_2dRAVzvbOtviSRY	26	American	Male	12	2	1	1	13	1	3	0	0	0	0	2	1	2	1	3	Male	AMERICAN
R_2OHbNpRbe3BHvzB	21	israel	male	#NULL!	2	9	1	13	2	#NULL!	0	1	0	0	2	0	2	2	3	Male	ISRAELI
R_1Qn16Ym655KZf3c	24	White	Male	7	2	1	1	13	1	11	0	0	0	1	3	1	3	0	3	Male	OTHER
R_2Vx0RNIp30vgyzO	69	Kekistanian	Polymorphous	16	2	3	1	13	1	13	3	3	3	3	0	0	3	0	0	Other	OTHER
R_2Y9VyG80vhDWlhW	22	America	Male	5	3	1	1	13	1	3	1	1	0	3	3	3	1	3	3	Male	AMERICAN
R_2fxRTsIIB5igIUq	19	Asian American.	Male.	#NULL!	3	5	1	13	1	11	1	3	3	3	3	3	1	0	3	Male	AMERICAN
R_3Jn3hbOWme9aoSK	25	American	Male	6	3	1	1	13	1	3	3	3	2	1	3	3	2	1	3	Male	AMERICAN
R_1hX1neLmbLVMvLu	29	White	M	14	4	6	1	13	1	13	3	3	3	3	3	3	3	3	3	Male	OTHER
R_25Y4tL7xeXLFQSY	72	African	M	16	7	1	1	13	2	#NULL!	3	3	3	3	3	3	3	3	3	Male	OTHER
R_3P4wr8vfvjPMPnM	20	United States	Male	11	2	1	1	12	2	#NULL!	0	0	0	0	0	0	0	0	0	Male	USA
R_1mezEdyIdgRFibu	21	French	Male	1	4	5	1	12	2	#NULL!	0	0	0	0	0	0	0	0	0	Male	FRANCE
R_3PbigpExiAngeMF	21	'Murican	Male	6	4	6	1	12	1	11	0	0	0	0	0	0	0	0	0	Male	AMERICAN
R_2ASFLSTRZU1dGSz	23	America	Male	13	3	1	1	12	1	10	0	0	0	0	0	0	0	0	0	Male	AMERICAN
R_1FnUuHpXHTV9ulO	23	American	Male	11	4	1	1	12	1	5	0	0	0	0	0	0	0	0	0	Male	AMERICAN
R_3eq1XNiLfJnZOmk	24	American	Male	8	5	1	1	12	1	8	0	0	0	0	0	0	0	0	0	Male	AMERICAN
R_3P65XNicIu0glnl	24	American	Male	2	2	3	1	12	1	3	0	0	0	0	0	0	0	0	0	Male	AMERICAN
R_2aE4pD4qUyLlo74	24	American	Male	7	3	1	1	12	1	10	0	0	0	0	0	0	0	0	0	Male	AMERICAN
R_ukSdErd8XRld0OZ	25	Brazilian	Male	#NULL!	3	6	1	12	1	4	0	0	0	0	0	0	0	0	0	Male	BRAZIL
R_1Lp3ro0KLb9OvIL	27	American (white)	Male	9	4	1	1	12	1	1	0	0	0	0	0	0	0	0	0	Male	AMERICAN
R_1mkhETHyTIrAY5f	28	USA	Male	10	6	1	1	12	1	2	0	0	0	0	0	0	0	0	0	Male	USA
R_1E4kj0QYekBYugR	30	USA	Male	11	2	1	1	12	1	3	0	0	0	0	0	0	0	0	0	Male	USA
R_5umQfwewcmqcoet	31	Spanish	Female	16	5	1	1	12	2	#NULL!	0	0	0	0	0	0	0	0	0	Female	SPANISH
R_bxek9PGxiIkFGKt	35	American	Male	8	3	1	1	12	1	7	0	0	0	0	0	0	0	0	0	Male	AMERICAN
R_12JULZy6OlOkvo7	45	Australian	Male	7	2	9	1	12	1	8	0	0	0	0	0	0	0	0	0	Male	AUSTRALIAN
R_uexTs5bjBOOpqlb	48	american	male	12	4	1	1	12	1	7	0	0	0	0	0	0	0	0	0	Male	AMERICAN
R_1eLtc5bPFFtkYo2	23	American	Male	4	3	5	1	12	1	9	0	1	0	0	0	0	0	0	0	Male	AMERICAN
R_2pKtBHii7aCEZgu	33	American	Male	16	5	1	1	12	2	#NULL!	0	1	0	0	0	0	0	0	0	Male	AMERICAN
R_1eUGqpF7PeIvtt9	23	Dutch	Male	4	2	1	1	12	2	#NULL!	0	0	0	0	1	0	0	0	1	Male	DUTCH
R_6MCdUnU0h2O3853	24	Caucasian/Asian mixed	Male	16	4	2	1	12	1	8	0	0	0	0	1	0	0	0	1	Male	OTHER
R_2OZti8St9L6UnxP	25	American	Male	6	3	1	1	12	1	6	0	0	1	0	0	0	0	0	1	Male	AMERICAN
R_ex1VLHptjiWCjYt	27	Denmark	Male	5	4	1	1	12	1	4	0	0	0	0	1	0	0	0	1	Male	DANISH
R_1djeKHLqTarAhQG	30	Norwegian	Male	12	5	1	1	12	1	3	0	0	0	0	1	0	0	0	1	Male	NORWEGIAN
R_1MLmqldMXjjqEuU	36	American	male	15	4	1	1	12	1	2	0	0	0	0	1	0	0	0	1	Male	AMERICAN
R_1OpqRlY4ub0VZJd	21	American	Male	#NULL!	3	4	1	12	1	2	0	0	0	0	1	1	0	0	1	Male	AMERICAN
R_9slDIlXv5Qdw0ud	26	Australian	Male	16	3	1	1	12	1	11	0	3	0	0	0	0	0	0	0	Male	AUSTRALIAN
R_263DQmQxSbKGFzX	20	Canadian	Male	11	3	2	1	12	1	4	0	0	0	0	1	1	1	0	1	Male	CANADIAN
R_1eUWldN5PdrY3Or	20	Usa	Male	#NULL!	2	6	1	12	1	5	0	0	0	0	1	2	0	0	1	Male	USA
R_qOAbzEAoSbFxOgh	24	Chinese	Male	16	5	4	1	12	2	#NULL!	0	1	0	0	1	0	1	0	1	Male	CHINESE
R_3kHBC0HkMzAAO5u	29	North American	Male	2	3	1	1	12	1	3	0	0	0	0	2	1	0	0	1	Male	AMERICAN
R_3rUQwOJQOVtg1PF	36	American	Male	6	5	1	1	12	2	#NULL!	0	0	0	0	0	2	0	0	2	Male	AMERICAN
R_0cZyLIfVdDgSx6V	18	USA	Male	1	2	2	1	12	1	8	0	1	0	0	0	0	2	0	3	Male	USA
R_2ZNYkRN2v5svf1M	22	American	Male	#NULL!	2	2	1	12	1	9	0	0	0	0	3	0	0	1	2	Male	AMERICAN
R_2f0x6NAIFJxZ3Ae	60	Caucasian American	male	16	3	1	1	12	1	12	1	1	1	0	1	1	0	1	1	Male	AMERICAN
R_3oHJ14GKdVzWV6J	35	Caucasin	Male	7	5	1	1	12	2	#NULL!	1	2	0	0	1	1	2	0	3	Male	OTHER
R_3RkZvzxwwI373PL	24	german	male	5	4	1	1	12	1	3	0	1	0	2	3	0	0	2	3	Male	GERMAN
R_Y3y9X79eBY5HBp7	18	Aegentine	Male	14	2	6	1	11	1	11	0	0	0	0	0	0	0	0	0	Male	ARGENTINIAN
R_1ItTRO3mgHgoyao	18	American	Male	7	2	6	1	11	1	3	0	0	0	0	0	0	0	0	0	Male	AMERICAN
R_2bUCYjzeGxLV0Va	18	American	Male	#NULL!	3	2	1	11	2	#NULL!	0	0	0	0	0	0	0	0	0	Male	AMERICAN
R_124EJpfhFIeQwLf	19	canadian	male	5	2	3	1	11	1	2	0	0	0	0	0	0	0	0	0	Male	CANADIAN
R_1Kwe4nFvDAGwy9g	20	Dutch	Male	1	2	4	1	11	1	11	0	0	0	0	0	0	0	0	0	Male	DUTCH
R_PI3yK5rxXaJyI3T	20	Swedish	Male	16	4	9	1	11	1	5	0	0	0	0	0	0	0	0	0	Male	SWEDISH
R_Q5s7kt04lEcpC6t	20	Caucasian	MAle	#NULL!	3	6	1	11	1	11	0	0	0	0	0	0	0	0	0	Male	OTHER
R_31jBglRTKeOcE5a	21	United States of America	Male	5	3	6	1	11	1	1	0	0	0	0	0	0	0	0	0	Male	USA
R_3OeksLoQeH9QpZD	21	South African	Male	16	4	6	1	11	2	#NULL!	0	0	0	0	0	0	0	0	0	Male	SOUTH AFRICAN
R_1eQ7jyANkhhWLSh	21	American	Male	16	3	2	1	11	2	#NULL!	0	0	0	0	0	0	0	0	0	Male	AMERICAN
R_2tDvuuoIFoFqccm	21	Chinese	Male	16	4	5	1	11	1	8	0	0	0	0	0	0	0	0	0	Male	CHINESE
R_2fwCdKVFyhMytdf	21	Australian	Male	#NULL!	2	1	1	11	1	8	0	0	0	0	0	0	0	0	0	Male	AUSTRALIAN
R_2aePFqapSf00Uh0	21	Canadian	Male	#NULL!	2	4	1	11	1	4	0	0	0	0	0	0	0	0	0	Male	CANADIAN
R_yQ6DaSBTszlNfKp	22	USA	Male	7	2	1	1	11	1	2	0	0	0	0	0	0	0	0	0	Male	USA
R_3n2hprQSy4HbJ41	22	South Korean	Male	10	4	1	1	11	1	2	0	0	0	0	0	0	0	0	0	Male	SOUTH KOREAN
R_1E7fjkKGSNAr2Bm	22	White	Male	12	2	1	1	11	1	11	0	0	0	0	0	0	0	0	0	Male	OTHER
R_1LGMlHNK1glKbS0	22	British	male	16	7	1	1	11	1	10	0	0	0	0	0	0	0	0	0	Male	UK
R_2q4xVbusJ8ENkBs	22	American	M	16	4	1	1	11	1	1	0	0	0	0	0	0	0	0	0	Male	AMERICAN
R_2EiOGileH5YICsJ	22	American	Male	#NULL!	3	6	1	11	1	1	0	0	0	0	0	0	0	0	0	Male	AMERICAN
R_3Ryyy8kewm7GZEP	23	American	Male	10	3	4	1	11	1	10	0	0	0	0	0	0	0	0	0	Male	AMERICAN
R_WAO2jRi9p5okOYh	23	Russian	Male	8	4	1	1	11	1	11	0	0	0	0	0	0	0	0	0	Male	RUSSIAN
R_2Y3Om5VYA5HVuez	24	Hispanic	Male	13	2	1	1	11	1	5	0	0	0	0	0	0	0	0	0	Male	OTHER
R_R3V29AN7K0ZGKd3	24	American	Male	2	2	2	1	11	2	#NULL!	0	0	0	0	0	0	0	0	0	Male	AMERICAN
R_2f9jt7IH2jiof8Q	24	Australian	Male	13	2	6	1	11	2	#NULL!	0	0	0	0	0	0	0	0	0	Male	AUSTRALIAN
R_2BzgeJTmvRRhDdO	24	American	Male	13	4	1	1	11	2	#NULL!	0	0	0	0	0	0	0	0	0	Male	AMERICAN
R_1FEaWVEr5gvJ8vr	25	American	Male	12	3	1	1	11	1	4	0	0	0	0	0	0	0	0	0	Male	AMERICAN
R_3hEFwZvk9FLmGj8	25	American	Male	7	4	6	1	11	2	#NULL!	0	0	0	0	0	0	0	0	0	Male	AMERICAN
R_2cbylIsJx0fq2BD	26	USA	Male	16	4	1	1	11	2	#NULL!	0	0	0	0	0	0	0	0	0	Male	USA
R_6gpYBSfjzYZQeOt	26	canadian	M	11	4	1	1	11	2	#NULL!	0	0	0	0	0	0	0	0	0	Male	CANADIAN
R_1n9BJNL9icTx5kx	26	Australian	Male	11	4	2	1	11	1	7	0	0	0	0	0	0	0	0	0	Male	AUSTRALIAN
R_3fuzoKf1lV5m3G1	26	Canadian	Male	11	5	1	1	11	1	11	0	0	0	0	0	0	0	0	0	Male	CANADIAN
R_bjCTmPvMjSXcl7b	26	American	F	9	4	1	1	11	1	6	0	0	0	0	0	0	0	0	0	Female	AMERICAN
R_1IE6q5pXK8ORKgm	26	American	Female	12	3	1	1	11	1	2	0	0	0	0	0	0	0	0	0	Female	AMERICAN
R_XO4elGmydyMFn5n	27	American	Female	6	4	2	1	11	1	9	0	0	0	0	0	0	0	0	0	Female	AMERICAN
R_22rVcqeu3cbFkvo	27	American	Female	9	4	1	1	11	1	1	0	0	0	0	0	0	0	0	0	Female	AMERICAN
R_3I9mX9hFMskmBoO	27	Bulgarian	Female	16	4	1	1	11	1	10	0	0	0	0	0	0	0	0	0	Female	BULGARIAN
R_2ta2eMJHkOU8pxQ	27	Poland	Male	10	5	1	1	11	1	3	0	0	0	0	0	0	0	0	0	Male	POLISH
R_3PdiM0cEPIzQr5M	28	USA	Male	1	4	1	1	11	2	#NULL!	0	0	0	0	0	0	0	0	0	Male	USA
R_3POed7MgIGM1EJX	28	Singaporean	Male	5	4	1	1	11	1	1	0	0	0	0	0	0	0	0	0	Male	SINGAPOREAN
R_3lKNNSPaMIEgqTC	28	United States	Male	10	4	1	1	11	2	#NULL!	0	0	0	0	0	0	0	0	0	Male	USA
R_21tBXDjdjPWXfhR	28	American	Male	8	3	1	1	11	1	9	0	0	0	0	0	0	0	0	0	Male	AMERICAN
R_2pJj9QLSV81bJuC	28	Canadian	Male	#NULL!	4	4	1	11	1	1	0	0	0	0	0	0	0	0	0	Male	CANADIAN
R_3sytKnPTQbIwI5e	29	Candian	Female	16	3	6	1	11	1	8	0	0	0	0	0	0	0	0	0	Female	CANADIAN
R_3Jboo3PskOic5Ks	30	American	Male	3	2	9	1	11	1	11	0	0	0	0	0	0	0	0	0	Male	AMERICAN
R_31z3U6D3Kspzm5Z	30	American	Male	16	4	1	1	11	1	8	0	0	0	0	0	0	0	0	0	Male	AMERICAN
R_28STwXJwde39lnz	30	Dutch	Male	11	4	1	1	11	1	11	0	0	0	0	0	0	0	0	0	Male	DUTCH
R_3ktwvMxTwUVYLzY	31	Salvadorean	Male	2	4	9	1	11	1	12	0	0	0	0	0	0	0	0	0	Male	SALVADOREAN
R_1QFTTlI4X39ZBvF	32	United States	Male	6	3	1	1	11	1	11	0	0	0	0	0	0	0	0	0	Male	USA
R_3PhJLjq34hRyqsR	34	american	male	16	5	1	1	11	1	1	0	0	0	0	0	0	0	0	0	Male	AMERICAN
R_1pM6MV8u53tcyTd	34	White	M	14	3	1	1	11	2	#NULL!	0	0	0	0	0	0	0	0	0	Male	OTHER
R_3Nzam0YKzFaxG5N	34	American	Male	13	4	1	1	11	1	3	0	0	0	0	0	0	0	0	0	Male	AMERICAN
R_Tp8mLTAo62jk26l	34	USA	Male	16	4	1	1	11	1	10	0	0	0	0	0	0	0	0	0	Male	USA
R_12ooktujgWdy8Pw	35	german	male	14	5	1	1	11	1	13	0	0	0	0	0	0	0	0	0	Male	GERMAN
R_6mpaWz5qiiFKsvf	35	Black	Make	9	3	9	1	11	1	3	0	0	0	0	0	0	0	0	0	Male	OTHER
R_xDwK1iQOOHZdcYx	37	American	Male	16	5	1	1	11	2	#NULL!	0	0	0	0	0	0	0	0	0	Male	AMERICAN
R_3nICx0AX0pn1e6S	38	U.S.	Male	15	5	1	1	11	1	1	0	0	0	0	0	0	0	0	0	Male	USA
R_3HS22VYlc5DFUbF	38	American	Male	12	3	1	1	11	1	8	0	0	0	0	0	0	0	0	0	Male	AMERICAN
R_2PqbLOvs7H8PicG	42	American	Male	16	3	1	1	11	1	6	0	0	0	0	0	0	0	0	0	Male	AMERICAN
R_rlQuCbg0vGzoPvz	48	Mexican living in Canada	Male	16	4	1	1	11	2	#NULL!	0	0	0	0	0	0	0	0	0	Male	MEXICAN
R_2OVnpM3B3NUtXZM	52	USA	Female	6	3	9	1	11	1	10	0	0	0	0	0	0	0	0	0	Female	USA
R_1rvOHadwn7tOi7k	21	American	Male	16	3	1	1	11	1	2	0	0	1	0	0	0	0	0	0	Male	AMERICAN
R_8hTu7vgEHR0A7SN	22	American	Male	12	3	6	1	11	1	3	0	0	0	0	1	0	0	0	0	Male	AMERICAN
R_1CKPSv7ccYAZS1E	23	American	Male	#NULL!	2	6	1	11	1	12	1	0	0	0	0	0	0	0	0	Male	AMERICAN
R_214A1cuqhr8rQsv	24	asian	male	15	4	1	1	11	1	5	0	0	1	0	0	0	0	0	0	Male	OTHER
R_1kYXcembk2ecA0g	25	American	Male	11	5	1	1	11	1	1	0	1	0	0	0	0	0	0	0	Male	AMERICAN
R_1DtCnwMLGC60oV6	25	Canadian	M	8	4	4	1	11	1	5	0	0	0	0	1	0	0	0	0	Male	CANADIAN
R_5mRID519hCN3hFT	26	USA	Male	13	4	1	1	11	1	8	0	0	1	0	0	0	0	0	0	Male	USA
R_AtIqrJIO0YPxupP	28	Canadian	Female	11	4	1	1	11	1	3	0	0	0	0	0	0	0	0	1	Female	CANADIAN
R_3gLt5wha6GCoRlX	29	American	Male	11	3	1	1	11	1	2	0	0	1	0	0	0	0	0	0	Male	AMERICAN
R_3KBow3TCC9Ucsv7	30	american	male	16	4	1	1	11	1	11	0	0	0	0	0	0	0	0	1	Male	AMERICAN
R_2fHvEEPk3Tw3GRP	35	Ecuador	Male	5	3	1	1	11	2	#NULL!	0	0	0	0	1	0	0	0	0	Male	ECUADOR
R_1ir3rXYPyoP7jab	37	Singaporean	Male	2	3	1	1	11	1	13	0	0	0	0	1	0	0	0	0	Male	SINGAPOREAN
R_3O6sDXIqcLYZUiZ	40	United States citizen	Male	16	3	1	1	11	1	7	0	0	0	0	0	0	1	0	0	Male	USA
R_2TO8jjlkJADN0Bl	20	English	Male	1	2	3	1	11	1	2	0	0	0	0	1	0	0	0	1	Male	UK
R_11jRtqdxIPaqH7i	24	American	Female	13	4	1	1	11	1	7	0	0	0	0	1	0	0	0	1	Female	AMERICAN
R_3k6vMc78vCn89AX	24	Canadian	Male	10	3	1	1	11	1	3	0	0	0	0	1	0	1	0	0	Male	CANADIAN
R_TedQ0B04VbtR8tP	24	USA	Male	10	3	1	1	11	1	10	1	0	0	0	0	0	0	1	0	Male	USA
R_1pzXc4JPkmtsoMj	25	Vietnamese	Male	16	3	5	1	11	1	10	0	1	0	0	0	0	0	0	1	Male	VIETNAMESE
R_23ZD8MX5LfPp0kQ	25	American	Male	11	4	1	1	11	2	#NULL!	0	0	1	0	0	0	0	0	1	Male	AMERICAN
R_BQBRjKBx9yK2un7	27	American	Male	14	3	9	1	11	1	4	0	1	1	0	0	0	0	0	0	Male	AMERICAN
R_3D70pPy8ZXXlkYR	27	Filipino	Male	14	4	1	1	11	1	2	0	0	0	0	1	0	0	0	1	Male	FILIPINO
R_1NfDHzofhYKgQAV	27	American	Female	12	4	1	1	11	1	3	0	0	0	0	1	0	0	0	1	Female	AMERICAN
R_1q3XX8BKvPSwfFb	34	British	Male	11	3	1	1	11	1	3	0	1	0	0	0	0	0	0	1	Male	UK
R_bq2zsTgFQlm39W9	21	American	Male	16	3	4	1	11	1	5	0	0	0	0	1	0	1	0	1	Male	AMERICAN
R_3kNclIjuKtgHTOy	22	Canada	Male	12	3	6	1	11	1	11	1	0	0	0	1	0	0	0	1	Male	CANADIAN
R_ZkL9CV8HHQkmOSR	22	American	Male	10	3	2	1	11	1	8	0	1	0	0	1	0	0	0	1	Male	AMERICAN
R_3m7TR9WauN9KJfv	24	German	male	12	2	1	1	11	1	9	0	0	0	0	1	0	0	1	1	Male	GERMAN
R_71bd0TmxYsANjup	24	Australian	Male	11	2	1	1	11	2	#NULL!	0	1	0	0	0	0	2	0	0	Male	AUSTRALIAN
R_ZpFWSeA35En3oVr	25	Canadian	Male	1	4	6	1	11	2	#NULL!	0	0	0	0	1	1	0	0	1	Male	CANADIAN
R_2RZZLl1i3BBpdi7	25	American	Male	11	4	1	1	11	1	1	0	0	0	0	1	1	0	0	1	Male	AMERICAN
R_25ttACVMO4amEoW	26	Thailand	Male	2	2	9	1	11	1	1	0	0	0	0	1	1	0	0	1	Male	THAILAND
R_1MRsG3mcyuJblxN	26	American	Male	12	4	1	1	11	1	5	0	0	0	0	1	0	1	0	1	Male	AMERICAN
R_BVzOrwbDbQyPrjj	26	American	Female	16	2	2	1	11	1	6	0	0	0	0	1	1	0	0	1	Female	AMERICAN
R_1GE0ObpczOJBGtD	27	Philipino	Dude	#NULL!	4	1	1	11	1	4	1	1	1	0	0	0	0	0	0	Other	FILIPINO
R_31oP0GVYieUllpZ	33	United States	Male	9	3	1	1	11	1	9	0	1	0	0	2	0	0	0	0	Male	USA
R_1PckXKeJlVilkPq	36	Thailand	Male	3	4	1	1	11	1	4	0	0	0	0	1	1	0	0	1	Male	THAILAND
R_2zUEakQXS8h7eUQ	39	American	Male	12	2	1	1	11	2	#NULL!	0	0	0	0	1	0	0	1	1	Male	AMERICAN
R_cOsrN4nbZVjFrCV	21	American	Male	1	3	4	1	11	1	1	0	0	0	0	2	0	0	0	2	Male	AMERICAN
R_2EaEZB9dsN0BFD2	21	Brazilian	Male	6	3	1	1	11	1	6	0	0	0	0	1	1	1	0	1	Male	BRAZIL
R_xD6LUR6tak6FbYl	22	Canadian	Male	#NULL!	3	5	1	11	1	7	0	0	0	0	1	1	1	0	1	Male	CANADIAN
R_31cKpbVBYBJFI7P	24	Finland	Male	#NULL!	5	1	1	11	1	6	1	1	1	0	0	0	0	0	1	Male	FINNISH
R_cZRmET8oogzkItr	27	US	Male	16	4	1	1	11	1	1	0	0	1	0	1	1	0	0	1	Male	USA
R_xo045keDt44n7z3	21	Mexican	Male	15	2	6	1	11	1	10	1	0	0	0	1	1	0	1	1	Male	MEXICAN
R_1EWOtrcmQ47Hj68	25	American	Male	8	4	1	1	11	1	5	0	1	0	0	1	0	1	1	1	Male	AMERICAN
R_1FPzf4clJftE31q	26	American	Female	14	4	8	1	11	1	1	0	0	1	1	1	0	0	0	2	Female	AMERICAN
R_RxadUY6LPB43HEZ	27	American	Male	6	3	1	1	11	2	#NULL!	1	0	1	0	1	1	0	0	1	Male	AMERICAN
R_33wZXPr8jIzrVaK	29	United States	Male	8	3	1	1	11	1	4	0	1	1	0	0	1	0	0	2	Male	USA
R_1LLqAYUxcObwLd2	19	Canadian	Male	3	2	6	1	11	2	#NULL!	1	0	0	0	1	0	0	1	3	Male	CANADIAN
R_3JezsL3a4r82ZPQ	23	US	Male	1	4	4	1	11	1	11	0	1	0	0	2	1	0	0	2	Male	USA
R_3EWNAw0Fm68Z37t	24	Us citizenship	Female	4	2	2	1	11	1	10	0	0	0	1	2	1	1	0	1	Female	USA
R_3GoEuj221ZM5u5h	24	American	Male	2	2	2	1	11	1	11	0	0	0	0	1	1	0	1	3	Male	AMERICAN
R_1DMPu8Pxyun4daM	23	Greek	Male	7	4	6	1	11	1	13	0	0	0	1	1	2	1	1	2	Male	GREEK
R_27JOTuxQBZquaqE	30	American	Male	15	4	1	1	11	2	#NULL!	0	1	3	1	1	1	0	0	1	Male	AMERICAN
R_3L5YzMgs0D4MtMO	31	Kuwaiti	Male	16	3	1	1	11	2	#NULL!	0	1	1	0	2	1	2	0	1	Male	KUWAITI
R_3el6uEPKVdrg2K9	24	Spanish	Male	#NULL!	4	5	1	11	1	8	2	2	0	0	2	0	0	0	3	Male	SPANISH
R_a3DO45ujZ54vsmR	34	Usa	M	15	4	1	1	11	2	#NULL!	0	1	0	0	3	2	0	0	3	Male	USA
R_3QLe5n9sYYKyUev	24	Chinese/Vietnamese	Male	14	4	1	1	11	1	6	1	1	0	1	3	1	0	1	3	Male	OTHER
R_1Ksevu9GhATM7uL	26	Asian/white mix	Make	16	4	2	1	11	1	4	1	1	0	0	2	2	1	1	3	Male	OTHER
R_1Hc3rB2UPkQsDiH	30	India	Male	5	5	1	1	11	1	3	1	1	1	1	2	2	1	1	2	Male	INDIAN
R_1kGqrlk53bqbSvE	25	American	Female	5	3	8	1	11	1	9	2	1	2	0	2	0	2	2	2	Female	AMERICAN
R_qCxGfagSCTXsG9r	22	American	Male	12	3	1	1	11	1	6	1	1	3	3	2	1	3	0	1	Male	AMERICAN
R_1i9hmd5wkLEk2oR	20	English	Male	12	4	1	1	11	1	13	1	2	3	2	3	3	2	2	3	Male	UK
R_24bcUcmulXFYryF	18	Saudi	Male	16	2	6	1	10	1	4	0	0	0	0	0	0	0	0	0	Male	SAUDI ARABIAN
R_1NnoiuIN7ts6vWZ	18	Asian	Male	#NULL!	2	5	1	10	1	3	0	0	0	0	0	0	0	0	0	Male	OTHER
R_2yreptngkRG2uoV	19	USA USA USA	Male	5	2	1	1	10	1	6	0	0	0	0	0	0	0	0	0	Male	USA
R_SH2jruLNHAmYLCN	19	Caucasian	Male	16	3	1	1	10	1	9	0	0	0	0	0	0	0	0	0	Male	OTHER
R_por4sSc8mhenZst	19	American	Male	8	2	3	1	10	1	11	0	0	0	0	0	0	0	0	0	Male	AMERICAN
R_11iKuz1xMpVYGyW	20	American	Make	1	3	4	1	10	1	8	0	0	0	0	0	0	0	0	0	Male	AMERICAN
R_RVratEAwc7OjVEB	20	Caucasian	Male	1	2	9	1	10	1	10	0	0	0	0	0	0	0	0	0	Male	OTHER
R_2DZa2q99R8sWkg4	20	American	Male	4	3	4	1	10	2	#NULL!	0	0	0	0	0	0	0	0	0	Male	AMERICAN
R_3G9xt8jyk8Q8zLf	20	American	Male	16	3	1	1	10	1	3	0	0	0	0	0	0	0	0	0	Male	AMERICAN
R_11ilMJ0zNdbthrl	20	Indian	Male	#NULL!	4	1	1	10	1	3	0	0	0	0	0	0	0	0	0	Male	INDIAN
R_2R7ypX3l7XIO6ud	21	United States of America	Male	7	2	6	1	10	1	1	0	0	0	0	0	0	0	0	0	Male	USA
R_2TFAGL44fwzRFoo	21	American	male	1	2	3	1	10	1	1	0	0	0	0	0	0	0	0	0	Male	AMERICAN
R_28NfoFMK98Ym7Z5	21	American	Male	3	2	1	1	10	1	1	0	0	0	0	0	0	0	0	0	Male	AMERICAN
R_1mJkWGhGAEBD0v0	21	USA	Male	7	3	5	1	10	1	1	0	0	0	0	0	0	0	0	0	Male	USA
R_tVxFZiXL4Ky0SvD	21	Swedish	Male	3	2	1	1	10	1	8	0	0	0	0	0	0	0	0	0	Male	SWEDISH
R_3kNV9SFxJ1u0QXp	21	American	Male	13	3	4	1	10	1	8	0	0	0	0	0	0	0	0	0	Male	AMERICAN
R_2rSZs6h4nifDlUi	22	Canadian	Male	6	2	5	1	10	1	3	0	0	0	0	0	0	0	0	0	Male	CANADIAN
R_3fBFDCzGX2dRQoN	22	Australian	Male	15	2	4	1	10	1	2	0	0	0	0	0	0	0	0	0	Male	AUSTRALIAN
R_wZQOTvhLBQYMQFz	22	Norwegian	Male	13	3	6	1	10	1	4	0	0	0	0	0	0	0	0	0	Male	NORWEGIAN
R_1rABlz0gUtQL6z1	22	American	Male	8	4	3	1	10	1	2	0	0	0	0	0	0	0	0	0	Male	AMERICAN
R_1FzFRMZOfKwSJGf	22	American	Male	2	2	1	1	10	1	4	0	0	0	0	0	0	0	0	0	Male	AMERICAN
R_AKEsfTvUX2DwRrj	22	American	Male	4	3	6	1	10	1	5	0	0	0	0	0	0	0	0	0	Male	AMERICAN
R_1gCJ0Mzq634UULr	22	American	Male	6	2	1	1	10	2	#NULL!	0	0	0	0	0	0	0	0	0	Male	AMERICAN
R_2rJv4qFKhmrLRlp	23	Icelandic	male	16	4	4	1	10	1	5	0	0	0	0	0	0	0	0	0	Male	ICELANDIC
R_tFXBDxlFuW1W7Kx	23	American	Male	16	3	1	1	10	1	3	0	0	0	0	0	0	0	0	0	Male	AMERICAN
R_3gUgzObTs4IYVYc	23	American	Male	5	3	5	1	10	1	10	0	0	0	0	0	0	0	0	0	Male	AMERICAN
R_1JDir8E6tCvb446	23	Brazilian	Male	6	5	4	1	10	1	3	0	0	0	0	0	0	0	0	0	Male	BRAZIL
R_1NFavnPiMegIjYE	23	American	Male	8	4	1	1	10	1	2	0	0	0	0	0	0	0	0	0	Male	AMERICAN
R_1QSQNKVw2Akr5ER	23	Caucasian	Male	13	2	2	1	10	1	8	0	0	0	0	0	0	0	0	0	Male	OTHER
R_323MpPvKeHQUT2S	24	American	Male	12	4	1	1	10	1	7	0	0	0	0	0	0	0	0	0	Male	AMERICAN
R_3qHCwEfSVswtV7A	24	American	Male	12	3	5	1	10	1	6	0	0	0	0	0	0	0	0	0	Male	AMERICAN
R_3g7QRnyvWckzCMl	24	Filipino	M	16	3	9	1	10	1	11	0	0	0	0	0	0	0	0	0	Male	FILIPINO
R_2cvBeQbMWGidpEH	24	Canadian	female	16	2	3	1	10	2	#NULL!	0	0	0	0	0	0	0	0	0	Female	CANADIAN
R_1d0HKD8hPK1ajMr	24	Canadian	Male	7	4	1	1	10	1	3	0	0	0	0	0	0	0	0	0	Male	CANADIAN
R_1JQ1h2OinhuDrUk	24	American	Male	16	4	1	1	10	1	3	0	0	0	0	0	0	0	0	0	Male	AMERICAN
R_28AkQfjMqmLkd3E	25	German	Male	3	2	6	1	10	1	5	0	0	0	0	0	0	0	0	0	Male	GERMAN
R_XBvOThGWLqmzSw1	25	United States	male	9	6	1	1	10	1	4	0	0	0	0	0	0	0	0	0	Male	USA
R_3r21u97EvvU6BDO	25	canadian	male	8	3	1	1	10	1	13	0	0	0	0	0	0	0	0	0	Male	CANADIAN
R_1pA8RAoLFXVPoL4	25	American	Male	#NULL!	3	3	1	10	1	5	0	0	0	0	0	0	0	0	0	Male	AMERICAN
R_vAWdBedOyGogmAh	26	USA	Male	8	4	4	1	10	1	4	0	0	0	0	0	0	0	0	0	Male	USA
R_1LUtugasSB8xPMN	26	English	Male	3	4	1	1	10	1	4	0	0	0	0	0	0	0	0	0	Male	UK
R_3nDjho8C9pOtn0f	26	Bangladeshi	Male	1	4	4	1	10	1	1	0	0	0	0	0	0	0	0	0	Male	BANGLADESHI
R_W7kRTDrCEnECGyd	26	American	Male	12	4	1	1	10	1	5	0	0	0	0	0	0	0	0	0	Male	AMERICAN
R_ABAyoRUVkj7oMbD	26	Caucasian	Male	9	3	1	1	10	1	3	0	0	0	0	0	0	0	0	0	Male	OTHER
R_1LwBiiHMPbFUj6d	27	USA	Male	4	5	2	1	10	1	1	0	0	0	0	0	0	0	0	0	Male	USA
R_1pGXx0B6k7DqplC	27	USA	Male	15	4	1	1	10	1	2	0	0	0	0	0	0	0	0	0	Male	USA
R_12QswsDkBRLwrah	27	American	Male	8	3	1	1	10	1	11	0	0	0	0	0	0	0	0	0	Male	AMERICAN
R_3M51kV6HfJhVdIg	28	Russian	Male	12	2	1	1	10	1	6	0	0	0	0	0	0	0	0	0	Male	RUSSIAN
R_11ZssbxNpdhquGX	29	Chinese	Male	14	4	1	1	10	1	1	0	0	0	0	0	0	0	0	0	Male	CHINESE
R_1feJeyQvaSye9Yv	29	American	Male	6	3	3	1	10	1	10	0	0	0	0	0	0	0	0	0	Male	AMERICAN
R_1CyJCedeMlCl6Xo	30	White	Male	8	2	1	1	10	1	10	0	0	0	0	0	0	0	0	0	Male	OTHER
R_1jwzLvHnYBFuvdc	30	USA	M	15	4	1	1	10	1	3	0	0	0	0	0	0	0	0	0	Male	USA
R_31yJ9G45jNqq5bC	30	Danish	Male	9	2	7	1	10	1	10	0	0	0	0	0	0	0	0	0	Male	DANISH
R_1QbWyaxCxajlGES	30	American	Male	12	6	1	1	10	1	2	0	0	0	0	0	0	0	0	0	Male	AMERICAN
R_3PQUlYPgjN1nFwt	30	Caucasian/USA	Male	16	5	1	1	10	1	6	0	0	0	0	0	0	0	0	0	Male	USA
R_22PqqyS2ztaVA2i	30	Cuban	Male	16	4	1	1	10	1	1	0	0	0	0	0	0	0	0	0	Male	CUBAN
R_3EusWgkH5ZdCTVf	31	USA	Male	10	4	1	1	10	1	8	0	0	0	0	0	0	0	0	0	Male	USA
R_DDo9fKP5uxPaLAJ	31	American (USA)	Male	13	3	1	1	10	2	#NULL!	0	0	0	0	0	0	0	0	0	Male	AMERICAN
R_10OBcPX4m2MI2KX	31	German	Male	6	1	1	1	10	1	10	0	0	0	0	0	0	0	0	0	Male	GERMAN
R_3efvxPGnNA69ihu	32	usa	male	14	4	1	1	10	1	5	0	0	0	0	0	0	0	0	0	Male	USA
R_1QAzOAUtdz5KM7p	32	American	Male	16	4	1	1	10	1	2	0	0	0	0	0	0	0	0	0	Male	AMERICAN
R_12bagFlbVDz9shY	32	American	Male	14	5	1	1	10	1	1	0	0	0	0	0	0	0	0	0	Male	AMERICAN
R_3qm39UjQcrB5BiA	34	Poland	Male	1	1	1	1	10	1	6	0	0	0	0	0	0	0	0	0	Male	POLISH
R_3KwlpyxIW5nJF6T	34	American	Male	16	4	2	1	10	1	1	0	0	0	0	0	0	0	0	0	Male	AMERICAN
R_1QMxolAKuioxS7e	34	Mexican	Female	16	4	1	1	10	1	6	0	0	0	0	0	0	0	0	0	Female	MEXICAN
R_aVnRZj0u4YBf53X	34	U.S.	Male	16	3	1	1	10	1	8	0	0	0	0	0	0	0	0	0	Male	USA
R_Opr8jy1rElDGb0R	35	British	Male	1	1	1	1	10	1	13	0	0	0	0	0	0	0	0	0	Male	UK
R_2ql7mAWy1UwPy8e	35	American	Male	16	3	1	1	10	1	1	0	0	0	0	0	0	0	0	0	Male	AMERICAN
R_1GH6uqNgZg0MsYQ	35	american	male	13	3	1	1	10	1	4	0	0	0	0	0	0	0	0	0	Male	AMERICAN
R_3EuLGDuflwJTJ7X	37	Bulgarian	Male	4	5	1	1	10	1	10	0	0	0	0	0	0	0	0	0	Male	BULGARIAN
R_3Org6RrOYlrCbtR	37	German	Male	16	6	1	1	10	1	10	0	0	0	0	0	0	0	0	0	Male	GERMAN
R_33d1KAHSrlFZKZi	38	German	male	11	3	1	1	10	1	6	0	0	0	0	0	0	0	0	0	Male	GERMAN
R_1nTjMW3Jp6erMPc	42	american	male	16	4	1	1	10	2	#NULL!	0	0	0	0	0	0	0	0	0	Male	AMERICAN
R_see5GV35JvHWC09	45	Australian	Male	16	4	1	1	10	2	#NULL!	0	0	0	0	0	0	0	0	0	Male	AUSTRALIAN
R_1FP88ZcQ4bHHqpQ	45	American	Male	16	5	2	1	10	1	5	0	0	0	0	0	0	0	0	0	Male	AMERICAN
R_OD3pMLOLCSfXnb3	48	American	Male	16	4	1	1	10	1	8	0	0	0	0	0	0	0	0	0	Male	AMERICAN
R_3PSrTTHQjvNlnSQ	23	American	Female	#NULL!	3	5	1	10	2	#NULL!	0	0	0	0	1	0	0	0	0	Female	AMERICAN
R_5tDsuaMaigCaBpL	25	Australian	Male	15	4	1	1	10	1	3	0	0	0	0	1	0	0	0	0	Male	AUSTRALIAN
R_2YDorKpYfm1KdtH	26	American	Male (the word is 'sex' by the way)	16	2	1	1	10	1	7	0	0	0	0	0	0	0	0	1	Male	AMERICAN
R_31uDdCrmkEoGk2G	26	Asian	Male	#NULL!	4	6	1	10	1	2	0	0	0	0	0	0	0	0	1	Male	OTHER
R_2dG8D64zLTA2ZbO	27	US/Thai	Male	2	4	1	1	10	1	2	0	0	0	0	1	0	0	0	0	Male	USA
R_1q9SYKWroqZHGVW	28	American	Male	14	5	1	1	10	1	2	0	0	0	1	0	0	0	0	0	Male	AMERICAN
R_2rSLGgKFSK6FnGB	29	US	Male	12	4	1	1	10	1	7	0	0	0	0	0	0	0	0	1	Male	USA
R_3pmoIZgyDuc1tHt	30	American	Female	16	3	8	1	10	1	4	0	0	0	0	1	0	0	0	0	Female	AMERICAN
R_z6HJDRwFLu8ds9H	30	French	Male	10	5	1	1	10	1	2	0	1	0	0	0	0	0	0	0	Male	FRANCE
R_1kFdei0OfUPBFAQ	40	Venezuelan	Malr	6	6	1	1	10	1	11	0	0	0	0	0	0	0	0	1	Male	VENEZUELAN
R_2Sf20q800IzAxoO	41	British	Male	#NULL!	3	9	1	10	1	10	1	0	0	0	0	0	0	0	0	Male	UK
R_1JOyaMwbiCB90lj	22	USA	Male	4	3	1	1	10	1	3	0	0	1	0	0	0	0	0	1	Male	USA
R_2wzuAFtW971qcjM	22	USA	Male	5	4	1	1	10	1	4	0	0	0	0	1	0	0	0	1	Male	USA
R_1BW7m4brXcIjG5T	23	American	Female	16	4	2	1	10	2	#NULL!	0	0	0	0	2	0	0	0	0	Female	AMERICAN
R_sX1vojofOLUnnS9	23	Canadian	Male	16	4	1	1	10	1	11	0	0	1	0	0	0	0	0	1	Male	CANADIAN
R_2BlAUiPOYzxu4jE	23	German	Male	1	2	9	1	10	1	12	1	0	0	0	0	0	0	0	1	Male	GERMAN
R_2zSVeTCS6iO8AtK	25	American	Male	12	4	2	1	10	1	3	0	0	0	0	1	0	0	0	1	Male	AMERICAN
R_1GvobvIHayvnggv	25	American	Male	9	4	1	1	10	1	1	0	0	0	0	1	0	0	0	1	Male	AMERICAN
R_1gGscs9oLk8U796	26	French	Male	7	5	2	1	10	1	4	0	0	0	0	1	0	0	0	1	Male	FRANCE
R_2uBBtKU49C7sda3	26	Filipino	Male	16	3	2	1	10	1	7	0	1	0	0	0	0	0	0	1	Male	FILIPINO
R_cUCGzppQkRAeVhL	27	Singaporean	Male	8	4	1	1	10	1	1	0	0	1	0	0	1	0	0	0	Male	SINGAPOREAN
R_1E4h48eDDbuLk5e	27	American	Male	13	4	1	1	10	1	1	0	0	0	0	1	0	1	0	0	Male	AMERICAN
R_1Ca5YPGlYEp4Wmb	29	American	Male	7	3	1	1	10	1	3	0	0	0	0	1	0	0	0	1	Male	AMERICAN
R_24AXmNy5TqYtasZ	29	United States of America	M	7	4	1	1	10	1	3	0	0	0	0	1	0	0	0	1	Male	USA
R_ymdxWuNbmrcyy6l	32	US	Male	16	4	1	1	10	1	4	0	0	0	0	1	0	0	0	1	Male	USA
R_zYYZYNhpNV3fLCp	34	germaqm	m	5	4	1	1	10	1	9	0	0	0	0	1	0	0	0	1	Male	GERMAN
R_5hCBnvqBg2AH1C1	19	Asian	Male	13	3	5	1	10	1	10	0	0	0	0	1	0	2	0	0	Male	OTHER
R_d0SiRdynlI8b8EF	21	American	Male	3	2	3	1	10	1	3	0	0	0	1	1	0	0	0	1	Male	AMERICAN
R_2zZp6FYiXaULlIC	25	United States of America	Male	16	2	9	1	10	1	1	0	0	0	0	1	1	0	0	1	Male	USA
R_2saQGSLF1uemxaD	27	Vietnamese	Male	4	4	1	1	10	1	3	0	0	0	0	1	0	0	1	1	Male	VIETNAMESE
R_3lPjUzqssAyzYVP	28	United States of America	Male	6	3	1	1	10	1	7	0	0	0	0	3	0	0	0	0	Male	USA
R_41uXokADRWsMVQB	28	Dutch	Male	4	4	2	1	10	1	8	0	0	0	0	1	0	1	0	1	Male	DUTCH
R_2DTQPAwiKZzj73X	18	United States	Male	16	2	4	1	10	1	10	3	0	1	0	0	0	0	0	0	Male	USA
R_2QYEIJE93aou8Ft	23	American	Male	16	3	1	1	10	1	7	1	0	0	0	0	1	1	0	1	Male	AMERICAN
R_1LSRwfLPKa3ODHY	23	Canadian	Male	#NULL!	3	6	1	10	1	10	0	0	0	0	2	0	0	0	2	Male	CANADIAN
R_2QnaqdfyDx0iwVY	25	Canada	Male	8	3	2	1	10	1	2	0	0	0	0	1	1	1	0	1	Male	CANADIAN
R_1FkQIerxkF7zJSG	25	USA	Male	16	4	1	1	10	1	11	0	0	0	0	2	1	0	0	1	Male	USA
R_ClzbZ7EdFvKwz8B	26	Asian American	Male	11	4	1	1	10	2	#NULL!	1	0	0	0	1	0	0	1	1	Male	AMERICAN
R_1gIljLl5f8ti5F7	27	British	Female	1	3	8	1	10	1	10	1	0	0	0	1	0	0	1	1	Female	UK
R_2X5nq5UEcGtTs2o	29	United States	Male	7	3	1	1	10	1	2	0	0	0	1	1	0	1	0	1	Male	USA
R_BA2XSVLOKVBIiMF	33	American (USA)	Male	15	4	1	1	10	1	3	0	0	0	0	1	1	1	0	1	Male	AMERICAN
R_wU9YyWmGU8OY8gx	19	American	Female	6	3	6	1	10	1	4	1	0	0	0	0	1	0	0	3	Female	AMERICAN
R_3e7VuhqY01eF9Yr	26	Australian	Male	14	5	1	1	10	1	8	1	0	1	0	1	0	0	1	1	Male	AUSTRALIAN
R_3dWIsPtgA330EN2	29	US Citizen	Male	9	2	1	1	10	1	12	1	0	0	0	1	1	0	1	1	Male	USA
R_305HF3GybT3wKSx	25	Canadian	Male	8	4	1	1	10	1	10	0	0	0	0	3	1	0	0	2	Male	CANADIAN
R_3kvm2h2FQprcu52	27	English	Male	15	3	1	1	10	1	3	0	0	1	0	1	1	1	0	2	Male	UK
R_1FypWpsgadK3W9K	20	American	Male	2	2	2	1	10	1	8	0	1	0	0	2	0	0	1	3	Male	AMERICAN
R_sUvDv7WfuwyKiXv	26	British	Male	#NULL!	3	3	1	10	1	7	1	0	0	0	3	0	0	0	3	Male	UK
R_1Ia4nHUr8vySs5K	27	British	Male	8	6	1	1	10	2	#NULL!	0	2	0	0	1	1	0	1	2	Male	UK
R_qxxJ4isUE0y2Sad	34	French	Male	5	5	1	1	10	2	#NULL!	1	2	0	0	2	0	0	0	2	Male	FRANCE
R_3NwAIvhF9MGDlsA	19	American	Male	9	3	4	1	10	1	4	1	1	1	0	2	1	0	0	2	Male	AMERICAN
R_2ceCIUD1bQuhRSd	26	Austrian	Male	3	2	1	1	10	1	3	0	0	0	0	3	0	1	1	3	Male	AUSTRIA
R_1QAyoO3ICOPVqFo	24	Canadian	Neutral	7	3	1	1	10	1	4	1	1	1	1	2	1	1	0	1	Other	CANADIAN
R_BPN6wEEUHi2XH7X	19	American	Male	#NULL!	5	2	1	10	1	3	0	0	0	0	2	1	3	1	3	Male	AMERICAN
R_3IcvtMOe20eMerF	22	France	Male	16	4	3	1	10	1	13	2	2	0	0	3	1	0	2	2	Male	FRANCE
R_1mfplgwiL96uBfq	24	British	Male	2	4	1	1	10	1	3	2	2	3	1	1	1	2	2	1	Male	UK
R_2t0eYtaqYdRvCR0	18	Danish	Male	1	1	6	1	9	1	9	0	0	0	0	0	0	0	0	0	Male	DANISH
R_sAsxjFYiycyiVwJ	18	African American	Male	#NULL!	2	3	1	9	1	5	0	0	0	0	0	0	0	0	0	Male	AMERICAN
R_2sUcjtJPISkSp66	19	-	male	#NULL!	2	4	1	9	1	3	0	0	0	0	0	0	0	0	0	Male	OTHER
R_5pgujcMAZvRYaqt	20	American	Male	1	3	4	1	9	1	9	0	0	0	0	0	0	0	0	0	Male	AMERICAN
R_2AGLRWfojOKROzs	20	US	Male	1	3	4	1	9	1	5	0	0	0	0	0	0	0	0	0	Male	USA
R_2E3GNUZFNfS43Mo	20	Asian-American	Male	16	3	4	1	9	1	6	0	0	0	0	0	0	0	0	0	Male	AMERICAN
R_3fotzkbCUHrOaGP	20	Canadian	Make	10	2	1	1	9	1	3	0	0	0	0	0	0	0	0	0	Male	CANADIAN
R_sRN1nmmfojHUFjj	20	American	Male	15	3	1	1	9	1	9	0	0	0	0	0	0	0	0	0	Male	AMERICAN
R_3IShUh4sXxyRxXD	20	United States of America	Male	#NULL!	3	2	1	9	1	1	0	0	0	0	0	0	0	0	0	Male	USA
R_1FRDG1DjWY2jKKO	21	Australian	Male	16	3	2	1	9	2	#NULL!	0	0	0	0	0	0	0	0	0	Male	AUSTRALIAN
R_265tSsfonqQ4uIs	21	American	Female	#NULL!	3	4	1	9	2	#NULL!	0	0	0	0	0	0	0	0	0	Female	AMERICAN
R_2az4RypveIhbPrJ	22	Dutch	Male	6	4	5	1	9	1	6	0	0	0	0	0	0	0	0	0	Male	DUTCH
R_Ol39E49pLlPJSWl	22	Filipino	Male	1	3	4	1	9	1	2	0	0	0	0	0	0	0	0	0	Male	FILIPINO
R_2VyZNBavhz6YBoJ	22	Poland	Male	13	2	3	1	9	1	5	0	0	0	0	0	0	0	0	0	Male	POLISH
R_1GQCCSbf5cLJgcS	22	Vietnamese	Male	9	4	1	1	9	1	5	0	0	0	0	0	0	0	0	0	Male	VIETNAMESE
R_2domeWG2mAR0wCy	22	Canadian	M	14	3	6	1	9	2	#NULL!	0	0	0	0	0	0	0	0	0	Male	CANADIAN
R_2s5rB0wxgu4xL0n	23	Canadian	Male	16	2	2	1	9	1	3	0	0	0	0	0	0	0	0	0	Male	CANADIAN
R_3kMyxaANDsuO5pC	23	Finnish	Male	1	4	3	1	9	1	8	0	0	0	0	0	0	0	0	0	Male	FINNISH
R_1eFziqQWXIeraqw	23	Austria	Male	8	4	6	1	9	1	2	0	0	0	0	0	0	0	0	0	Male	AUSTRIA
R_11b7dSlL38qkQQ2	23	Dutch	Male	3	4	1	1	9	1	4	0	0	0	0	0	0	0	0	0	Male	DUTCH
R_2AG99E9tc3KHt2i	23	American	Male	13	2	1	1	9	1	13	0	0	0	0	0	0	0	0	0	Male	AMERICAN
R_3NRsEqB0eRyj2vI	23	american	male	8	4	5	1	9	1	11	0	0	0	0	0	0	0	0	0	Male	AMERICAN
R_3gZXrr5YCa5F8gw	23	Filipino	Male	#NULL!	2	4	1	9	1	9	0	0	0	0	0	0	0	0	0	Male	FILIPINO
R_1IQWmxWRVXj7SBW	24	Danish	Male	4	3	1	1	9	1	7	0	0	0	0	0	0	0	0	0	Male	DANISH
R_2wh8sPY7G5FBI29	24	American	Female	4	3	1	1	9	1	2	0	0	0	0	0	0	0	0	0	Female	AMERICAN
R_3n3o7lSkWhSugLf	24	American	Female	4	2	1	1	9	2	#NULL!	0	0	0	0	0	0	0	0	0	Female	AMERICAN
R_en5yZAMhdvEddxT	24	Norwegian	Male	1	3	4	1	9	1	2	0	0	0	0	0	0	0	0	0	Male	NORWEGIAN
R_3e4DXmYrDePCgYg	24	American	MAle	5	3	5	1	9	1	9	0	0	0	0	0	0	0	0	0	Male	AMERICAN
R_5jA3AntYeGbsMvf	24	usa	male	4	3	1	1	9	1	1	0	0	0	0	0	0	0	0	0	Male	USA
R_1ojVbpAo5bDleGq	25	American	Male	12	4	1	1	9	1	2	0	0	0	0	0	0	0	0	0	Male	AMERICAN
R_02GSGadVmvXdz5T	25	White	Male but because this was a blanks space I identify as an Apache helicopter	5	4	5	1	9	1	10	0	0	0	0	0	0	0	0	0	Other	OTHER
R_2Uc1MBgnHgnLtmm	25	Asian-American	Male	12	4	1	1	9	1	6	0	0	0	0	0	0	0	0	0	Male	AMERICAN
R_egQDD890Fw9sfdf	26	Australian	Male	5	3	1	1	9	1	5	0	0	0	0	0	0	0	0	0	Male	AUSTRALIAN
R_2uHArJBShOS6j59	26	American	Female	5	3	1	1	9	1	6	0	0	0	0	0	0	0	0	0	Female	AMERICAN
R_PXPHOcX66NoT38Z	26	American	Male	13	3	1	1	9	1	1	0	0	0	0	0	0	0	0	0	Male	AMERICAN
R_123lvvmWteTEmv8	26	German	male	7	2	1	1	9	1	9	0	0	0	0	0	0	0	0	0	Male	GERMAN
R_1eqUhH9aRBdYDSg	26	Caucasian	Female	14	4	4	1	9	1	5	0	0	0	0	0	0	0	0	0	Female	OTHER
R_12PhBz4E5beqMci	26	American by birth. half British by genes	male	4	2	1	1	9	1	3	0	0	0	0	0	0	0	0	0	Male	AMERICAN
R_Zw469vg8HbOfYuB	26	Swedish	Man	13	6	1	1	9	1	10	0	0	0	0	0	0	0	0	0	Male	SWEDISH
R_1qU2fXmMy2kZ7KJ	26	British	Male	5	4	5	1	9	1	11	0	0	0	0	0	0	0	0	0	Male	UK
R_25T07dR4RJtixlV	26	American	N/A	2	4	1	1	9	1	5	0	0	0	0	0	0	0	0	0	Other	AMERICAN
R_3RedwxuKQCDo8k4	26	Australian	Male	12	3	6	1	9	1	12	0	0	0	0	0	0	0	0	0	Male	AUSTRALIAN
R_Aj3a39nxNwDhl9T	26	German	Male	#NULL!	3	6	1	9	1	4	0	0	0	0	0	0	0	0	0	Male	GERMAN
R_22V3JU3MC0MTVI4	27	USA	Male	14	4	1	1	9	1	3	0	0	0	0	0	0	0	0	0	Male	USA
R_1gonHFVNoWzbsEE	27	American	Male	13	3	4	1	9	1	6	0	0	0	0	0	0	0	0	0	Male	AMERICAN
R_3Ec0u4SKWxZSzQ6	27	United States	Male	16	2	1	1	9	1	4	0	0	0	0	0	0	0	0	0	Male	USA
R_ym3HhnnDQqEOYhz	27	American	Male	7	6	1	1	9	1	1	0	0	0	0	0	0	0	0	0	Male	AMERICAN
R_3EA6G5MjGEZbEfG	28	Finnish	Female/Non-binary	1	3	6	1	9	1	6	0	0	0	0	0	0	0	0	0	Other	FINNISH
R_r9MIJpsRZXV0tRD	28	Danish.	Male	3	2	9	1	9	1	7	0	0	0	0	0	0	0	0	0	Male	DANISH
R_2QtI1nHiNC8p6Yc	28	Norwegian	Male	13	6	6	1	9	1	8	0	0	0	0	0	0	0	0	0	Male	NORWEGIAN
R_3lYydAIUoyNy1xP	29	Caucasian (Americas)	Male	5	3	1	1	9	1	6	0	0	0	0	0	0	0	0	0	Male	AMERICAN
R_rd5vH9gDbPU0V4B	29	Caucasian	Male	12	3	1	1	9	1	9	0	0	0	0	0	0	0	0	0	Male	OTHER
R_0uB7aob4o0DYen7	29	American	Male	16	4	1	1	9	1	7	0	0	0	0	0	0	0	0	0	Male	AMERICAN
R_6PW7gtMYeyd2ngB	29	British	Male	12	4	1	1	9	1	7	0	0	0	0	0	0	0	0	0	Male	UK
R_247sfCyQ0LSpGHH	30	American	Male	13	2	1	1	9	1	5	0	0	0	0	0	0	0	0	0	Male	AMERICAN
R_3PhpEZurq4kDczd	32	Chinese	Male	4	5	1	1	9	1	4	0	0	0	0	0	0	0	0	0	Male	CHINESE
R_31YpIyJli6GSEAX	32	American	Male	8	2	1	1	9	1	9	0	0	0	0	0	0	0	0	0	Male	AMERICAN
R_1r9tWaGWT3ce3G4	32	American	Male	7	4	1	1	9	1	2	0	0	0	0	0	0	0	0	0	Male	AMERICAN
R_1Eb0swewPCB0y0J	32	UNITES STATES	Male	6	4	2	1	9	1	2	0	0	0	0	0	0	0	0	0	Male	USA
R_3izgIuzvkhMDklR	32	Us	Male	16	4	1	1	9	1	3	0	0	0	0	0	0	0	0	0	Male	USA
R_2D5GeaVhlKundsa	32	United States	Male	15	5	1	1	9	1	4	0	0	0	0	0	0	0	0	0	Male	USA
R_2SCY6JNfjroDfze	33	Canadian	Male	16	4	1	1	9	1	3	0	0	0	0	0	0	0	0	0	Male	CANADIAN
R_1r3pHYsoBLzxCUr	33	usa	male	16	4	1	1	9	1	1	0	0	0	0	0	0	0	0	0	Male	USA
R_1KfZbFjKFCwRw7J	34	American	Attack helicopter	12	2	2	1	9	1	1	0	0	0	0	0	0	0	0	0	Other	AMERICAN
R_2CvOPNVWY9dHuSF	35	asian american	male	6	4	1	1	9	2	#NULL!	0	0	0	0	0	0	0	0	0	Male	AMERICAN
R_2xQXIwhMtwMl6PA	35	American	Male	13	4	1	1	9	1	2	0	0	0	0	0	0	0	0	0	Male	AMERICAN
R_2a9vC3myqNQeYCJ	36	American	Male	16	7	1	1	9	1	8	0	0	0	0	0	0	0	0	0	Male	AMERICAN
R_12FibQ1gxMZstnh	43	American	Female	16	4	1	1	9	1	5	0	0	0	0	0	0	0	0	0	Female	AMERICAN
R_1EYyIxosCq8j1ea	46	Swedish	Male	16	3	7	1	9	1	9	0	0	0	0	0	0	0	0	0	Male	SWEDISH
R_2OSDLpBUufhgQEY	18	American	Male	16	3	6	1	9	1	12	0	0	0	0	0	0	0	0	1	Male	AMERICAN
R_7VvkBmSD2Sa9Jxn	18	American	Male	16	2	6	1	9	1	5	0	0	0	0	1	0	0	0	0	Male	AMERICAN
R_Ck55q4PyWz3uhbj	18	Korean	Male	15	2	6	1	9	1	2	0	0	0	0	0	0	0	0	1	Male	KOREAN
R_2rDwK09ZDkpRmPL	21	American	Male	10	3	6	1	9	1	1	0	0	0	0	1	0	0	0	0	Male	AMERICAN
R_272o43rwcQ0ddG1	21	America	Male	3	3	4	1	9	1	5	0	0	0	0	1	0	0	0	0	Male	AMERICAN
R_1BYicfOY3oxe5jV	21	American	Male	16	2	6	1	9	1	7	0	0	0	0	1	0	0	0	0	Male	AMERICAN
R_24elFchPNTKKmwW	22	American	Male	7	3	1	1	9	1	4	0	1	0	0	0	0	0	0	0	Male	AMERICAN
R_272o6yDYrYiCwt5	22	German	male	9	2	1	1	9	1	5	0	0	0	0	0	0	0	0	1	Male	GERMAN
R_33xOgZPmFtVYTci	23	American	Male	14	4	2	1	9	1	4	0	0	0	0	0	1	0	0	0	Male	AMERICAN
R_2TntS40Sfcpx3xX	24	USA	Male	4	2	3	1	9	1	7	0	0	0	0	1	0	0	0	0	Male	USA
R_pGeybbgC4S8iPGV	24	canadian	female	13	4	3	1	9	1	7	0	0	0	0	1	0	0	0	0	Female	CANADIAN
R_3j6bkEDEe4IHoNd	25	Canadian	Male	12	2	1	1	9	1	10	0	0	0	0	0	0	0	0	1	Male	CANADIAN
R_UShZosHM5WWyfiV	26	British	Male	6	2	1	1	9	1	11	0	0	0	0	0	0	0	0	1	Male	UK
R_2WNLKmrNcxExkIB	26	American/German	Male	9	4	2	1	9	2	#NULL!	1	0	0	0	0	0	0	0	0	Male	AMERICAN
R_31sXTqJOmKEhwLp	27	United States	Male	13	4	1	1	9	2	#NULL!	0	0	0	0	0	0	0	0	1	Male	USA
R_3fTReOgRhCJjnp8	32	british	male	3	1	3	1	9	1	3	0	0	0	0	1	0	0	0	0	Male	UK
R_2sYggHm1VgBmYJh	33	German	Male	10	2	1	1	9	1	5	0	0	1	0	0	0	0	0	0	Male	GERMAN
R_3jfd8hA1r0nFrza	19	German	Male	15	3	4	1	9	1	2	0	0	0	0	0	0	0	0	2	Male	GERMAN
R_10GDUBFmjlkjg71	19	American.	Male.	7	3	6	1	9	1	10	0	0	0	0	0	0	0	0	2	Male	AMERICAN
R_DkJvEK755fyTITn	19	Brazil	Male	7	3	6	1	9	1	9	0	0	0	0	1	0	0	0	1	Male	BRAZIL
R_rkypWssxxUHrrXj	21	American (Asian)	Male	2	5	5	1	9	1	1	0	0	0	0	1	0	0	0	1	Male	AMERICAN
R_3HRDewR0Ax49bNY	24	American	Male	14	3	1	1	9	1	9	0	0	0	0	1	1	0	0	0	Male	AMERICAN
R_3KUijh0jLuNffM1	25	United States	Male	13	3	1	1	9	1	1	0	0	0	0	0	0	0	0	2	Male	USA
R_bkjEZU0nJPh4Qy5	31	French	Male	11	4	1	1	9	1	5	0	0	0	0	1	0	0	0	1	Male	FRANCE
R_eX9DiZEZnbDnSF3	22	US Citizen/Canadian Citizen	Male	1	4	3	1	9	1	9	0	0	0	0	1	1	0	0	1	Male	USA
R_2zvzcW3qFTpgHiX	23	Singapore	Male	#NULL!	2	1	1	9	1	1	0	0	1	0	1	0	0	0	1	Male	SINGAPOREAN
R_Y9OLhpvRB5U8gQF	25	Dutch	Male	13	1	1	1	9	1	4	1	0	0	0	1	0	1	0	0	Male	DUTCH
R_OeWYd6e1a3EfaHD	28	USA	Male	#NULL!	2	9	1	9	1	4	0	0	0	0	0	1	1	0	1	Male	USA
R_2xWOvXx4urF3Q2p	30	American	Male	6	3	3	1	9	1	7	0	0	0	1	0	0	0	1	1	Male	AMERICAN
R_3HnzEyNQFecZMaL	37	American	Male	10	4	1	1	9	1	3	0	0	0	0	1	0	0	1	1	Male	AMERICAN
R_XAQfGcAAXEcwnqV	22	Swedish	Male	12	3	1	1	9	1	3	1	0	1	0	0	1	1	0	0	Male	SWEDISH
R_3EgSEyAsVmEGZYr	25	US	Male	10	5	1	1	9	2	#NULL!	0	1	0	0	0	1	0	0	2	Male	USA
R_2ZIxz8xOGxIxegE	20	U.S.	Male	14	4	4	1	9	2	#NULL!	1	1	1	0	0	0	1	0	1	Male	USA
R_1pA6jwskqRJirh0	21	British	Male	7	4	4	1	9	1	4	0	0	0	0	1	0	1	1	2	Male	UK
R_3kB83doHqiAeOCD	22	American	Male	10	2	2	1	9	1	9	0	0	0	1	1	0	1	1	1	Male	AMERICAN
R_3e5jcZnuHugnLOM	22	Mixed. Would not go into details	Female	#NULL!	3	9	1	9	1	11	0	3	2	0	0	0	0	0	0	Female	OTHER
R_0p1MGkKnT3j9ku5	27	Irish	Male	5	3	6	1	9	1	3	1	0	0	0	1	1	0	1	1	Male	IRISH
R_3JI87BkYED6TOq0	18	American	Male	10	3	4	1	9	1	9	0	1	1	0	1	0	1	0	2	Male	AMERICAN
R_2CZoMmDZTgZKcRl	18	Chinese	Female	#NULL!	2	6	1	9	1	4	0	1	1	0	1	1	1	0	1	Female	CHINESE
R_Bs4afpv1inK4MUN	21	Merica'	male	5	2	1	1	9	2	#NULL!	0	1	1	0	1	1	1	0	1	Male	AMERICAN
R_1jebDCAiJj43opj	23	saudi	male	9	3	3	1	9	1	4	1	1	1	1	0	0	0	1	1	Male	SAUDI ARABIAN
R_6maVqz6Gq6MhkAx	24	American	Male	2	4	1	1	9	2	#NULL!	0	0	0	0	3	1	0	0	2	Male	AMERICAN
R_21AGv2CDlxFS4hS	28	Canada	Male	13	6	1	1	9	2	#NULL!	1	1	0	0	1	0	0	0	3	Male	CANADIAN
R_yVYawsJyhMSe1ln	25	USAUSAUSA	Male	12	5	1	1	9	1	1	0	0	0	0	3	2	0	0	3	Male	USA
R_3qIF8KFL8QjcSON	38	American	Male	7	3	1	1	9	1	3	1	1	2	1	1	1	0	0	1	Male	AMERICAN
R_3sdEUWMLGCw2Ndt	21	American	Male	5	3	5	1	9	1	2	1	1	1	0	1	1	1	1	3	Male	AMERICAN
R_1k1v2qQ1V2B9Uow	20	American	Male	1	3	5	1	9	1	1	0	0	0	0	3	1	2	2	3	Male	AMERICAN
R_3O9qBLDxxGYytaL	33	Iranian	Male	16	2	1	1	9	1	9	1	2	1	0	2	3	0	0	3	Male	IRANIAN
R_2ZDiP6phUUBwXoD	18	USA	Male	15	2	6	1	8	2	#NULL!	0	0	0	0	0	0	0	0	0	Male	USA
R_29phJb5hdFOygbN	19	American	Female	9	3	3	1	8	1	4	0	0	0	0	0	0	0	0	0	Female	AMERICAN
R_3Rqhi2klBEr1YZ0	19	Canadian	Male	#NULL!	4	4	1	8	1	8	0	0	0	0	0	0	0	0	0	Male	CANADIAN
R_2f7Ld0H4A24QrwL	20	American	Male	3	2	1	1	8	1	5	0	0	0	0	0	0	0	0	0	Male	AMERICAN
R_1rAKkOq3dUpI1oo	20	Canadian - White	Male	11	4	1	1	8	1	4	0	0	0	0	0	0	0	0	0	Male	CANADIAN
R_3PoSgECC9eEWVNb	20	Dutch	Male	4	4	2	1	8	2	#NULL!	0	0	0	0	0	0	0	0	0	Male	DUTCH
R_1eVpwhhceLfBQ2f	20	British	Male	6	3	1	1	8	1	4	0	0	0	0	0	0	0	0	0	Male	UK
R_2uI0sq9TpFU6hLJ	20	American	Male	16	2	5	1	8	1	5	0	0	0	0	0	0	0	0	0	Male	AMERICAN
R_yPVAgjJEvJeAsFz	20	Swedish	Male	1	2	6	1	8	1	7	0	0	0	0	0	0	0	0	0	Male	SWEDISH
R_3jVUcfAbz0ROLOJ	20	USA	Male	16	3	6	1	8	1	2	0	0	0	0	0	0	0	0	0	Male	USA
R_23UY4bPn4J3nFFr	20	White	Male	#NULL!	3	4	1	8	1	5	0	0	0	0	0	0	0	0	0	Male	OTHER
R_9NqhWl8f2wKdSNP	20	Italian	Male	#NULL!	2	6	1	8	1	5	0	0	0	0	0	0	0	0	0	Male	ITALIAN
R_2vcRezETowDKweB	21	American	Male	1	2	1	1	8	1	6	0	0	0	0	0	0	0	0	0	Male	AMERICAN
R_1LBY1uzRQxYLk7W	21	American	Male	1	3	4	1	8	1	6	0	0	0	0	0	0	0	0	0	Male	AMERICAN
R_XAJkHyBmB2S3ELn	21	Swedish	Male	13	2	1	1	8	1	10	0	0	0	0	0	0	0	0	0	Male	SWEDISH
R_2aOHifobAcVT4CQ	21	White	Male	1	4	2	1	8	1	4	0	0	0	0	0	0	0	0	0	Male	OTHER
R_27yAksRNpcc25rc	21	American	Male	6	2	1	1	8	1	6	0	0	0	0	0	0	0	0	0	Male	AMERICAN
R_VQHpbBZNpyxGVOx	21	USA	Male	16	4	2	1	8	1	1	0	0	0	0	0	0	0	0	0	Male	USA
R_24hHfON8l4aPNMb	21	French	Male	12	4	4	1	8	1	10	0	0	0	0	0	0	0	0	0	Male	FRANCE
R_VIPIFiXDmThKbHb	21	New Zealand	Male	15	2	1	1	8	1	4	0	0	0	0	0	0	0	0	0	Male	NEW ZEALAND
R_DCysHpieUCVokVP	22	Black	Male	11	3	2	1	8	1	5	0	0	0	0	0	0	0	0	0	Male	OTHER
R_2wAiJH2Y2xYsQJw	22	United States	Male	5	3	4	1	8	1	10	0	0	0	0	0	0	0	0	0	Male	USA
R_1INuETTETbz9zWt	22	English	Male	16	5	6	1	8	2	#NULL!	0	0	0	0	0	0	0	0	0	Male	UK
R_3iQotbFrcHlEEr6	22	Aus	M	12	2	1	1	8	1	4	0	0	0	0	0	0	0	0	0	Male	OTHER
R_2D1w3Blqyje437J	22	Australian	Male	16	3	2	1	8	1	4	0	0	0	0	0	0	0	0	0	Male	AUSTRALIAN
R_3KuRUwUyt0WVcEu	22	American	Male	1	2	4	1	8	1	3	0	0	0	0	0	0	0	0	0	Male	AMERICAN
R_eeOEkLsJ09cN6Qp	22	US	female	#NULL!	4	2	1	8	1	6	0	0	0	0	0	0	0	0	0	Female	USA
R_2uV3Ret8ZzhE5W4	23	White/Non-Hispanic	Male	4	2	3	1	8	1	10	0	0	0	0	0	0	0	0	0	Male	OTHER
R_30isQ2nA4Tk0OOA	23	Canadian	Male	11	4	1	1	8	1	3	0	0	0	0	0	0	0	0	0	Male	CANADIAN
R_2dhGKzTZDNuTI8l	23	Dutch	Male	4	4	1	1	8	1	9	0	0	0	0	0	0	0	0	0	Male	DUTCH
R_3fIOPVba8aTYX7f	23	Canadian	Female	4	2	3	1	8	1	2	0	0	0	0	0	0	0	0	0	Female	CANADIAN
R_ezjmfQEfaspmLdv	24	Latvian	Female	5	3	3	1	8	1	6	0	0	0	0	0	0	0	0	0	Female	LATVIAN
R_3PZBbIn2Tagjmvq	24	American	Male	1	3	2	1	8	2	#NULL!	0	0	0	0	0	0	0	0	0	Male	AMERICAN
R_2118W7qBHgK4OpD	24	German	Male	5	3	1	1	8	1	8	0	0	0	0	0	0	0	0	0	Male	GERMAN
R_3ssINJdkr0BbQep	24	Australian	Male	16	2	6	1	8	1	4	0	0	0	0	0	0	0	0	0	Male	AUSTRALIAN
R_1IbKFUblkCnplyS	24	White	Male	16	3	1	1	8	1	1	0	0	0	0	0	0	0	0	0	Male	OTHER
R_damY2IkepZpEmBz	24	American	Mal	13	4	1	1	8	1	2	0	0	0	0	0	0	0	0	0	Male	AMERICAN
R_2BqYp0bj0kHY55k	24	USA	Male	11	2	1	1	8	1	4	0	0	0	0	0	0	0	0	0	Male	USA
R_SCv6yuN2en94a0F	24	American	Male	13	3	1	1	8	1	3	0	0	0	0	0	0	0	0	0	Male	AMERICAN
R_3gNKF8ydbo2bUkZ	24	Australian	Male	16	6	2	1	8	1	3	0	0	0	0	0	0	0	0	0	Male	AUSTRALIAN
R_DnM91mRTe0lSS7T	24	American	Male	#NULL!	3	1	1	8	1	4	0	0	0	0	0	0	0	0	0	Male	AMERICAN
R_BtanMvlppOGzP2h	25	American	Male	13	4	1	1	8	1	4	0	0	0	0	0	0	0	0	0	Male	AMERICAN
R_1Fm4Lp9LW1yfLsH	25	American	Male	16	3	1	1	8	2	#NULL!	0	0	0	0	0	0	0	0	0	Male	AMERICAN
R_1F4hhoLaMwNHeYy	25	Usa	Male	13	5	1	1	8	1	3	0	0	0	0	0	0	0	0	0	Male	USA
R_2yq4jZCZJFSxvC2	26	English	Male	8	4	1	1	8	1	7	0	0	0	0	0	0	0	0	0	Male	UK
R_2SGEVLT3ZgdFKtN	26	American	Male	2	3	1	1	8	1	5	0	0	0	0	0	0	0	0	0	Male	AMERICAN
R_1mXJKo4XuqbS7FX	26	German	Male	5	4	1	1	8	1	4	0	0	0	0	0	0	0	0	0	Male	GERMAN
R_1EhVvCHTzmvOnRc	26	White	Male	12	4	1	1	8	1	1	0	0	0	0	0	0	0	0	0	Male	OTHER
R_3g8b0lEAoJmHDdl	26	german	male	7	3	1	1	8	1	9	0	0	0	0	0	0	0	0	0	Male	GERMAN
R_2AWsa74uowr5DdT	27	USA	Female	10	4	8	1	8	2	#NULL!	0	0	0	0	0	0	0	0	0	Female	USA
R_1MVSA7yKwZF7RxF	27	scottish	male	4	4	1	1	8	1	11	0	0	0	0	0	0	0	0	0	Male	UK
R_3oSbrH4QLRAPsEK	27	Mexican	Male	16	7	1	1	8	1	9	0	0	0	0	0	0	0	0	0	Male	MEXICAN
R_1IsfQly1DKbvlfp	27	English	Female	5	4	1	1	8	1	2	0	0	0	0	0	0	0	0	0	Female	UK
R_2BtfvCt16boj1bX	27	American	Male	16	4	1	1	8	2	#NULL!	0	0	0	0	0	0	0	0	0	Male	AMERICAN
R_1gedN7kZUnD7iMI	27	American, white	male	10	4	2	1	8	2	#NULL!	0	0	0	0	0	0	0	0	0	Male	AMERICAN
R_06aHt9rUpyilXJn	28	USA	Female	10	6	1	1	8	1	4	0	0	0	0	0	0	0	0	0	Female	USA
R_2DTevT3ipi5FMLS	28	USA	Transgender, non-binary	13	7	1	1	8	2	#NULL!	0	0	0	0	0	0	0	0	0	Other	USA
R_3mfMQy60C2JWRdu	28	American	Male	15	5	1	1	8	1	8	0	0	0	0	0	0	0	0	0	Male	AMERICAN
R_2zuWMlIccnDsRwk	28	Faroese	Male	3	2	7	1	8	1	3	0	0	0	0	0	0	0	0	0	Male	FAROESE
R_3oWML3hi4tQSQAq	28	Chinese	Male	5	4	1	1	8	1	3	0	0	0	0	0	0	0	0	0	Male	CHINESE
R_1LLmvL9zBiZgsT8	28	American	Male	16	3	1	1	8	1	5	0	0	0	0	0	0	0	0	0	Male	AMERICAN
R_8okCeOk9O99ZjmV	28	American	Male	16	5	1	1	8	1	3	0	0	0	0	0	0	0	0	0	Male	AMERICAN
R_3QQNpLU4uNkyWg8	28	USA	M	12	3	5	1	8	1	8	0	0	0	0	0	0	0	0	0	Male	USA
R_xztpmUW74A9Jf45	28	American	Male	12	3	4	1	8	1	7	0	0	0	0	0	0	0	0	0	Male	AMERICAN
R_2a6qacAfwVBXOEh	28	US American	Male	8	5	1	1	8	1	4	0	0	0	0	0	0	0	0	0	Male	USA
R_2TNwIBIrvjtQt59	29	Canadian	Male	11	4	3	1	8	1	4	0	0	0	0	0	0	0	0	0	Male	CANADIAN
R_31MDyfnSw2CHR5z	29	German	Male	11	2	1	1	8	1	5	0	0	0	0	0	0	0	0	0	Male	GERMAN
R_33qfV842kdHvAYw	29	Polish	Male	2	3	1	1	8	1	5	0	0	0	0	0	0	0	0	0	Male	POLISH
R_Xh3KTBWTh5P9J6N	29	American	Make	16	4	1	1	8	1	8	0	0	0	0	0	0	0	0	0	Male	AMERICAN
R_1rHxDxvxptYrSwr	29	United States	Male	2	4	2	1	8	1	2	0	0	0	0	0	0	0	0	0	Male	USA
R_1d1a5EdgoohpiHj	30	American	Male	5	2	1	1	8	1	2	0	0	0	0	0	0	0	0	0	Male	AMERICAN
R_1pomhbPzAoBsTF9	30	Danish	Male	14	2	1	1	8	2	#NULL!	0	0	0	0	0	0	0	0	0	Male	DANISH
R_1nZwTBm5toNxX27	30	American	Male	4	4	2	1	8	1	1	0	0	0	0	0	0	0	0	0	Male	AMERICAN
R_1mgvnCdmZBlAwV8	30	United States	Male	12	2	1	1	8	1	6	0	0	0	0	0	0	0	0	0	Male	USA
R_3m4RSqyuqqL1tOj	31	Iranian-American (born in America)	Male	16	4	1	1	8	1	1	0	0	0	0	0	0	0	0	0	Male	AMERICAN
R_26by4NB93uPBh2F	31	USA	male	16	3	1	1	8	1	8	0	0	0	0	0	0	0	0	0	Male	USA
R_1CC6W3Pdh4eDrnU	31	American	Male	16	3	1	1	8	1	2	0	0	0	0	0	0	0	0	0	Male	AMERICAN
R_2THJTb248LdMuGa	32	British	Male	8	4	1	1	8	1	4	0	0	0	0	0	0	0	0	0	Male	UK
R_3ff26tNwyNPVDO9	33	United States	Male	13	3	1	1	8	1	6	0	0	0	0	0	0	0	0	0	Male	USA
R_2TN1HNldsai9ItL	33	American	Male	16	4	1	1	8	1	2	0	0	0	0	0	0	0	0	0	Male	AMERICAN
R_1CEj8QJwAaU4m2h	33	Caucasian	Female	16	4	8	1	8	1	2	0	0	0	0	0	0	0	0	0	Female	OTHER
R_1QsYkuEJGot0Ego	34	United States	Male	15	3	1	1	8	1	7	0	0	0	0	0	0	0	0	0	Male	USA
R_VXAs2ztwcI1li93	34	British	Male	12	2	1	1	8	1	3	0	0	0	0	0	0	0	0	0	Male	UK
R_3k865gu0rLJqpQ8	35	USA	male	3	2	2	1	8	1	1	0	0	0	0	0	0	0	0	0	Male	USA
R_2VBVnAz370JFRvF	35	American	Male	5	3	1	1	8	2	#NULL!	0	0	0	0	0	0	0	0	0	Male	AMERICAN
R_2S0JwiY66WZCpqa	36	USA	Female	9	5	1	1	8	1	5	0	0	0	0	0	0	0	0	0	Female	USA
R_3oZubwb1COMyA9A	36	American	Male	8	4	1	1	8	1	5	0	0	0	0	0	0	0	0	0	Male	AMERICAN
R_3huxqGPUUW5beoA	36	American	male	5	2	9	1	8	1	8	0	0	0	0	0	0	0	0	0	Male	AMERICAN
R_3fvJVknjGpaJ2KJ	37	Greek	Male	4	3	1	1	8	1	8	0	0	0	0	0	0	0	0	0	Male	GREEK
R_3nuVXhRCmDlezsV	37	USA	Male	16	5	1	1	8	1	8	0	0	0	0	0	0	0	0	0	Male	USA
R_30uifViYiEdHpH5	38	USA	Male	16	5	1	1	8	1	3	0	0	0	0	0	0	0	0	0	Male	USA
R_5bAT5z1jKfShgFX	38	US	Male	14	5	1	1	8	1	7	0	0	0	0	0	0	0	0	0	Male	USA
R_11hYgXzXJK4ml7k	39	Mexican	Male	4	2	1	1	8	1	3	0	0	0	0	0	0	0	0	0	Male	MEXICAN
R_1qf95iPEackA95V	40	USA	Female	9	5	1	1	8	1	5	0	0	0	0	0	0	0	0	0	Female	USA
R_3ha3YGZRvNhYgFs	42	American	female	4	4	1	1	8	1	8	0	0	0	0	0	0	0	0	0	Female	AMERICAN
R_1Kr1V4powuy2wXk	43	Swedish	Male	8	2	1	1	8	1	3	0	0	0	0	0	0	0	0	0	Male	SWEDISH
R_A7h2XwKsRZlFxKh	44	US	Male	9	3	1	1	8	1	3	0	0	0	0	0	0	0	0	0	Male	USA
R_3NUP1WjSjYqiTu9	46	American	Male	1	2	7	1	8	1	8	0	0	0	0	0	0	0	0	0	Male	AMERICAN
R_30cKLdJItfDi2JW	47	English	Male	8	5	1	1	8	1	5	0	0	0	0	0	0	0	0	0	Male	UK
R_uelMCZRhlWdzoEp	48	USA	Male	11	4	1	1	8	1	3	0	0	0	0	0	0	0	0	0	Male	USA
R_3hAy732fZi6y4gA	20	United states citizen	Male	5	3	1	1	8	1	6	0	0	1	0	0	0	0	0	0	Male	USA
R_1C3XA9oo4hvdESa	21	German	Male	4	3	6	1	8	1	8	0	0	1	0	0	0	0	0	0	Male	GERMAN
R_1K0vnyGhhgfiKZc	21	American	Male	2	4	4	1	8	1	3	0	0	0	0	1	0	0	0	0	Male	AMERICAN
R_29gdd6jH1JVVb2P	21	Turk	Male	#NULL!	3	6	1	8	1	3	1	0	0	0	0	0	0	0	0	Male	TURKISH
R_W0eoYOCy0UfxvRD	22	Ukrainian	Male	1	4	6	1	8	1	1	0	0	0	0	0	1	0	0	0	Male	UKRAINE
R_1Nw7e8HSVFObFid	22	American	Male	12	4	1	1	8	1	3	0	1	0	0	0	0	0	0	0	Male	AMERICAN
R_vTZhLdR2sDoXkGt	22	Filipino	Male	4	3	1	1	8	2	#NULL!	0	1	0	0	0	0	0	0	0	Male	FILIPINO
R_22tAmYTmIqaMwSu	23	American	Male	4	2	1	1	8	1	4	0	0	0	0	0	0	0	1	0	Male	AMERICAN
R_3g6D813NmxfTvwk	24	Brazilian	Male	6	6	8	1	8	1	8	0	1	0	0	0	0	0	0	0	Male	BRAZIL
R_a4CeVyfCItnxEwV	24	American/Maltese	Male	4	4	1	1	8	1	5	0	0	1	0	0	0	0	0	0	Male	AMERICAN
R_2PA7Y8ep0wakene	27	Uruguay	Male	7	2	2	1	8	1	11	0	0	0	0	0	0	0	0	1	Male	URUGUAYAN
R_31SIXwvtT6lWKxC	28	United States of America	Male	8	3	1	1	8	1	1	0	0	0	0	1	0	0	0	0	Male	USA
R_1QuqCPYU57JqZM9	28	Latino	Male	7	2	1	1	8	2	#NULL!	0	1	0	0	0	0	0	0	0	Male	OTHER
R_3DwMOuJ9OfszyZ8	29	American	Male	6	3	1	1	8	1	10	0	0	0	0	0	0	0	0	1	Male	AMERICAN
R_xf7fNvyTp7fuC3L	31	American	Male	16	3	1	1	8	1	4	0	0	0	0	0	0	0	0	1	Male	AMERICAN
R_3HYUhxulPLczebj	32	Asian American	Male	12	4	1	1	8	1	3	0	0	0	0	1	0	0	0	0	Male	AMERICAN
R_D2GkvfIbSOJh9Kh	34	French	Male	7	5	1	1	8	1	8	0	0	0	0	1	0	0	0	0	Male	FRANCE
R_DTUnrpo2cvf9wJP	43	United States	Male	13	4	1	1	8	1	8	0	0	0	0	0	0	0	0	1	Male	USA
R_WdpShfBTYZn5bJD	19	Asian	Male	16	2	2	1	8	1	3	0	0	0	0	1	0	0	0	1	Male	OTHER
R_BVvuNYhbX49HKb7	23	Welsh	Female	3	4	2	1	8	1	5	0	0	0	0	1	0	0	1	0	Female	WELSH
R_3D7RJxZgmFYrgLY	24	Bulgarian	Male	3	3	3	1	8	1	8	1	0	0	0	0	0	0	0	1	Male	BULGARIAN
R_12os5sL5nI3IWwE	25	American	Male	11	4	1	1	8	2	#NULL!	0	1	1	0	0	0	0	0	0	Male	AMERICAN
R_vTFdt2sHwPBq4ff	25	United States	Male	#NULL!	3	6	1	8	1	5	0	0	0	0	1	0	0	0	1	Male	USA
R_2BnZ8liuKu4CeKr	27	American	Male	13	4	1	1	8	2	#NULL!	0	0	1	1	0	0	0	0	0	Male	AMERICAN
R_2q2xvYCpe2jGwzN	27	Dutch	Male	6	5	2	1	8	1	1	0	0	0	0	1	0	0	0	1	Male	DUTCH
R_2wbIYSZfIyex6qK	27	US	Male	7	4	1	1	8	1	4	0	0	0	0	0	0	0	0	2	Male	USA
R_25uQ5fcgpXyh0rb	28	german	M	1	3	6	1	8	1	8	0	0	0	0	0	0	0	0	2	Male	GERMAN
R_XvxiTiL84F5uuQh	28	American	Male	6	4	1	1	8	1	1	1	0	1	0	0	0	0	0	0	Male	AMERICAN
R_p3PYp9tWMW6Gb9T	29	American	Female	7	4	1	1	8	1	4	0	0	0	0	1	0	0	0	1	Female	AMERICAN
R_2awWrpCmTynBqIJ	30	Canadian	Male	#NULL!	5	4	1	8	1	3	0	0	0	0	2	0	0	0	0	Male	CANADIAN
R_245wpfP37r1TrZM	19	American	Male	4	2	1	1	8	2	#NULL!	2	1	0	0	0	0	0	0	0	Male	AMERICAN
R_QoXDCEwE7DxhrPP	22	Canadian	male	1	3	6	1	8	1	5	0	0	0	0	1	1	0	0	1	Male	CANADIAN
R_3hzI97He32C7Q3l	22	american	male	16	3	3	1	8	1	6	2	0	0	0	0	0	1	0	0	Male	AMERICAN
R_2VqkeDSWXoWTtTj	22	Dutch	Male	3	3	1	1	8	1	8	0	1	1	0	1	0	0	0	0	Male	DUTCH
R_3ncNxx4uDqzdPiy	23	Australian	Male	13	4	5	1	8	1	3	1	0	0	0	1	0	0	0	1	Male	AUSTRALIAN
R_2CID9cYbTnzZi9W	24	American	Male	16	5	1	1	8	2	#NULL!	0	1	1	0	0	0	1	0	0	Male	AMERICAN
R_2q2xCFpR6TXITlM	25	Sweden	Male	2	4	3	1	8	1	5	1	1	0	0	0	0	0	0	1	Male	SWEDISH
R_2y8v4QKB9DvywjY	28	United States of America	Female (trans, MtF)	7	2	1	1	8	1	3	0	0	0	0	1	0	0	1	1	Other	USA
R_2vYVoJQAoEldqR8	28	German	Male	3	5	2	1	8	1	7	0	1	0	0	1	0	0	0	1	Male	GERMAN
R_308jCdfjFn73MX5	30	Canadian	Male	8	4	1	1	8	1	2	0	0	0	0	1	1	0	0	1	Male	CANADIAN
R_1hGMNfegohLUuy7	35	US	Male	16	6	1	1	8	1	3	0	1	0	0	0	0	1	0	1	Male	USA
R_2Ehi6ztKUmjoQCE	19	Canadian	male	#NULL!	2	2	1	8	2	#NULL!	0	1	0	0	1	0	1	0	1	Male	CANADIAN
R_32LasHLhfib9Gxw	20	USA	Male	6	3	3	1	8	1	2	0	0	0	0	1	1	0	1	1	Male	USA
R_1IhIgS5lo5BZL3u	21	United States of America	Male	3	3	4	1	8	1	8	1	1	1	0	0	1	0	0	0	Male	USA
R_Z9K7m6ovXoweh1f	21	Canadian	Female	16	3	6	1	8	1	1	0	0	0	1	1	1	0	0	1	Female	CANADIAN
R_2s4uQDd8lp21F2p	22	American	Male	5	4	2	1	8	1	8	1	1	0	0	1	0	0	0	1	Male	AMERICAN
R_3fw6bhNFleB4KdN	25	American	Male	10	2	2	1	8	1	1	0	0	0	0	1	0	1	0	2	Male	AMERICAN
R_3Rz4WsH4NeoJIXF	27	American, United States	Male	12	4	4	1	8	1	7	0	0	0	0	1	1	0	0	2	Male	AMERICAN
R_AG9YbmF7VICWTQt	30	American	Male	4	5	5	1	8	1	6	0	1	0	0	1	0	1	0	1	Male	AMERICAN
R_0InPii3Sl3YxOFj	19	American	Male	1	3	4	1	8	1	8	1	0	0	0	1	1	1	0	1	Male	AMERICAN
R_T6pEKyWWGMXUgMh	21	Asian-American	Male	1	2	5	1	8	1	7	1	1	1	1	1	0	0	0	0	Male	AMERICAN
R_2ccpTTVGkDkzTVj	22	American	Male	2	3	5	1	8	1	6	1	1	0	1	0	0	0	1	1	Male	AMERICAN
R_2aOVW3YhAUOCd0v	21	American	Withheld	16	4	9	1	8	1	3	1	1	1	0	1	0	1	0	1	PNTA	AMERICAN
R_1d4BHLBWAyqNqvG	23	Danish	Male	3	2	1	1	8	1	2	0	0	0	0	3	0	0	0	3	Male	DANISH
R_x0cMnv65br7yE25	27	Canadian	Male	2	4	3	1	8	1	3	0	0	0	0	2	2	0	0	2	Male	CANADIAN
R_3fpKqbrWZ8DICMi	21	Norwegian	Male	3	2	9	1	8	1	1	2	1	0	1	0	0	0	0	3	Male	NORWEGIAN
R_qXBpq0XCakMdIS5	28	Canadian	Female	#NULL!	5	6	1	8	1	1	0	0	0	0	2	1	0	1	3	Female	CANADIAN
R_enhiArIp2MJowQV	19	American	Male	11	2	3	1	8	1	2	1	0	0	0	1	1	1	1	3	Male	AMERICAN
R_1ik4wR11VHIwkRX	27	Singaporean	Male	15	2	1	1	8	1	4	0	0	0	0	1	1	0	3	3	Male	SINGAPOREAN
R_37zAgc2kPRxIxRT	25	British	Male	6	4	1	1	8	1	1	1	1	0	0	2	1	1	0	3	Male	UK
R_1rMvxHC9lpnvpzM	28	Irish	Male	16	2	1	1	8	1	3	0	1	1	0	3	1	0	0	3	Male	IRISH
R_wLW5HNyyXzmw729	27	American	Male	1	3	4	1	8	1	11	1	2	3	0	2	2	0	0	1	Male	AMERICAN
R_2sSbs1fMEreBODN	20	Australia	male	15	2	6	1	8	1	4	0	2	0	1	3	2	3	0	3	Male	AUSTRALIAN
R_1OiTZQmavgCVDEU	18	American	Male	16	3	6	1	7	1	8	0	0	0	0	0	0	0	0	0	Male	AMERICAN
R_2DV2VPxeJglXvpm	18	American	Male	16	3	4	1	7	1	8	0	0	0	0	0	0	0	0	0	Male	AMERICAN
R_3Dw4wARlMYWLurt	18	Canadian	Male	13	2	4	1	7	1	7	0	0	0	0	0	0	0	0	0	Male	CANADIAN
R_sbQYyV29mBLDOTL	18	Russian	Male	16	2	6	1	7	1	7	0	0	0	0	0	0	0	0	0	Male	RUSSIAN
R_3DbRH1xmjApuNSj	18	American	Male	10	2	9	1	7	1	6	0	0	0	0	0	0	0	0	0	Male	AMERICAN
R_2y29YVNpGGWFsAw	18	Canadian	Male	16	3	4	1	7	1	7	0	0	0	0	0	0	0	0	0	Male	CANADIAN
R_z6EIRgbTp2iZ66t	19	Japanese	Malw	15	3	4	1	7	1	7	0	0	0	0	0	0	0	0	0	Male	JAPANESE
R_3NyLt0sZL1oAuTL	19	Canadian	Male	16	3	4	1	7	1	1	0	0	0	0	0	0	0	0	0	Male	CANADIAN
R_s8cOBrdT0m9ETmx	19	American	Male	#NULL!	3	2	1	7	1	3	0	0	0	0	0	0	0	0	0	Male	AMERICAN
R_3isEfvRBpwdcYSA	20	USA	Male	2	3	6	1	7	1	1	0	0	0	0	0	0	0	0	0	Male	USA
R_DjUVm1COQPAWCQx	20	American	Male	1	3	2	1	7	1	5	0	0	0	0	0	0	0	0	0	Male	AMERICAN
R_1ISMx4C59Uz0CpB	20	American	Male	1	3	6	1	7	1	5	0	0	0	0	0	0	0	0	0	Male	AMERICAN
R_aa92SJaBhmA6Qet	20	American	Female	6	3	1	1	7	1	3	0	0	0	0	0	0	0	0	0	Female	AMERICAN
R_1Q4Qebem6VQCSBG	20	American	Male	2	3	1	1	7	1	4	0	0	0	0	0	0	0	0	0	Male	AMERICAN
R_1Ibfz7CSoTI2Xn2	20	American	Genderfluid	#NULL!	3	6	1	7	1	3	0	0	0	0	0	0	0	0	0	Other	AMERICAN
R_3Hw4Yc2nt2vDoCF	21	japan	male	9	3	6	1	7	2	#NULL!	0	0	0	0	0	0	0	0	0	Male	JAPANESE
R_ernB7UO5hXH6QUx	21	American	Male	16	4	6	1	7	1	2	0	0	0	0	0	0	0	0	0	Male	AMERICAN
R_vNTUdpjlfVlVnP3	21	American	Male	6	3	5	1	7	1	6	0	0	0	0	0	0	0	0	0	Male	AMERICAN
R_Z3iCCxt2x35ZTpL	21	dutch	male	16	3	5	1	7	1	6	0	0	0	0	0	0	0	0	0	Male	DUTCH
R_3NwdjzFuXIqwvAq	21	American	Male	#NULL!	3	5	1	7	1	7	0	0	0	0	0	0	0	0	0	Male	AMERICAN
R_Bx1NZ7ik09zoW8V	21	American	Male	#NULL!	3	4	1	7	2	#NULL!	0	0	0	0	0	0	0	0	0	Male	AMERICAN
R_6X1Owe0GYpqF0BP	22	British English	Female	5	4	1	1	7	1	5	0	0	0	0	0	0	0	0	0	Female	UK
R_urnQDtksYXXA18Z	22	American	Male	13	3	1	1	7	1	11	0	0	0	0	0	0	0	0	0	Male	AMERICAN
R_sb2exJdEmnPgfo5	22	Polish	Male	1	3	1	1	7	1	7	0	0	0	0	0	0	0	0	0	Male	POLISH
R_12L3pl82E9v8ogs	22	Germa	Male	9	3	6	1	7	1	1	0	0	0	0	0	0	0	0	0	Male	GERMAN
R_3D7RQB0Z8OrGSsE	22	White	Male	6	3	2	1	7	1	5	0	0	0	0	0	0	0	0	0	Male	OTHER
R_128WVTcoKafbMkp	22	Hong Kong	Male	#NULL!	4	6	1	7	1	3	0	0	0	0	0	0	0	0	0	Male	HONG KONG
R_9XFVA1BecH1ngBP	23	White	Male	2	3	2	1	7	1	11	0	0	0	0	0	0	0	0	0	Male	OTHER
R_2VmOyg6mgbHTl34	23	British	Male	3	3	2	1	7	1	4	0	0	0	0	0	0	0	0	0	Male	UK
R_3g63tc5WMILHmNj	23	Canadian	Male	12	4	5	1	7	1	5	0	0	0	0	0	0	0	0	0	Male	CANADIAN
R_1Cs9moZA30F8sBQ	23	American	Male	10	3	1	1	7	2	#NULL!	0	0	0	0	0	0	0	0	0	Male	AMERICAN
R_1n9qJOGpVXI2hpv	23	Canadian	Male	6	3	6	1	7	1	6	0	0	0	0	0	0	0	0	0	Male	CANADIAN
R_2ZPN6CC8pQpkAN8	23	Caucasian	Female	16	4	6	1	7	1	7	0	0	0	0	0	0	0	0	0	Female	OTHER
R_27V8zkQAYCHQDBH	23	British	Female	16	4	1	1	7	1	4	0	0	0	0	0	0	0	0	0	Female	UK
R_ulEnV0HGJmkzwtP	23	White American	Male	7	2	1	1	7	1	7	0	0	0	0	0	0	0	0	0	Male	AMERICAN
R_1JCHcvosh6dCgNX	24	American	Male	4	5	3	1	7	1	2	0	0	0	0	0	0	0	0	0	Male	AMERICAN
R_1K211a0zmyChaU0	24	White (German+Irish)	Male	1	4	9	1	7	1	8	0	0	0	0	0	0	0	0	0	Male	OTHER
R_2yknhF5WEAE77Wd	24	Australian	female	16	3	2	1	7	1	3	0	0	0	0	0	0	0	0	0	Female	AUSTRALIAN
R_2cwIF5vkFRHMWhe	24	Puerto Rican	Female	16	4	1	1	7	1	6	0	0	0	0	0	0	0	0	0	Female	PUERTORICAN
R_1rMIfWis9RyWDlO	24	British	Male	4	4	3	1	7	1	6	0	0	0	0	0	0	0	0	0	Male	UK
R_2EsGUi6AKmvecRP	24	American	Male	16	4	1	1	7	1	2	0	0	0	0	0	0	0	0	0	Male	AMERICAN
R_XTWCFahObbqa5eV	24	Norwegian	Male	9	3	2	1	7	1	4	0	0	0	0	0	0	0	0	0	Male	NORWEGIAN
R_2DOisJ3ZgKXBZDt	24	United States	Male	12	4	1	1	7	1	5	0	0	0	0	0	0	0	0	0	Male	USA
R_3nVtgTtneyuBRUg	24	American	Male	15	3	1	1	7	1	5	0	0	0	0	0	0	0	0	0	Male	AMERICAN
R_3dWzZcwVUY7Qv1o	24	British	Male	8	4	1	1	7	1	7	0	0	0	0	0	0	0	0	0	Male	UK
R_2VmZX1nlGSKppmu	24	Swedish	Man	10	2	1	1	7	1	3	0	0	0	0	0	0	0	0	0	Male	SWEDISH
R_3PBJg73fgktNpbr	24	Australian/American	female	16	3	4	1	7	2	#NULL!	0	0	0	0	0	0	0	0	0	Female	AMERICAN
R_WAjC1pbq3BIE0Eh	24	Canadian	Male	1	4	3	1	7	1	4	0	0	0	0	0	0	0	0	0	Male	CANADIAN
R_4MXnozpKvDeQ1pL	24	American	Male	#NULL!	4	3	1	7	1	4	0	0	0	0	0	0	0	0	0	Male	AMERICAN
R_uzctC958VqK11PH	25	vietnamese	male	1	4	1	1	7	1	7	0	0	0	0	0	0	0	0	0	Male	VIETNAMESE
R_1hQ1cc9G8Ffirut	25	Chinese	Male	4	4	1	1	7	1	8	0	0	0	0	0	0	0	0	0	Male	CHINESE
R_2WVhtJrdtg0uIEU	25	Canadian	Male	9	4	1	1	7	1	3	0	0	0	0	0	0	0	0	0	Male	CANADIAN
R_PBqyuNTsPoC6H3b	25	American	Male	9	4	1	1	7	1	3	0	0	0	0	0	0	0	0	0	Male	AMERICAN
R_12rsfS3N4JvT4Bg	25	NI	M	14	3	1	1	7	1	6	0	0	0	0	0	0	0	0	0	Male	OTHER
R_4MGPe6IZ2tOR6qB	25	USA	Male	8	4	1	1	7	1	9	0	0	0	0	0	0	0	0	0	Male	USA
R_1M6SYxqiO8gCh9X	26	United states of america	Male	2	2	1	1	7	1	9	0	0	0	0	0	0	0	0	0	Male	USA
R_1IfR5YXNE47b7wG	26	French	Male	4	4	1	1	7	1	4	0	0	0	0	0	0	0	0	0	Male	FRANCE
R_2tuoe7Hee3gaZ8E	26	US citizen	Male	16	4	1	1	7	1	4	0	0	0	0	0	0	0	0	0	Male	USA
R_2R4kYQL4kl3kcYQ	26	American	Male	11	4	1	1	7	1	1	0	0	0	0	0	0	0	0	0	Male	AMERICAN
R_2EAEyhnLvip648h	26	American	Male	4	2	1	1	7	1	4	0	0	0	0	0	0	0	0	0	Male	AMERICAN
R_2tb7F15SgDDE2tr	26	USA	F	16	5	1	1	7	1	3	0	0	0	0	0	0	0	0	0	Female	USA
R_vHUedIQesHDNsPf	26	U.S.	Male	16	4	1	1	7	2	#NULL!	0	0	0	0	0	0	0	0	0	Male	USA
R_3noN6mo7kJwyykf	27	Australian	Male	10	4	3	1	7	1	7	0	0	0	0	0	0	0	0	0	Male	AUSTRALIAN
R_2uqYIwm7oFPpTNw	27	United States of America	White	10	4	1	1	7	1	1	0	0	0	0	0	0	0	0	0	Other	USA
R_33fH55MMoCo39cn	27	American	Male	12	3	1	1	7	1	3	0	0	0	0	0	0	0	0	0	Male	AMERICAN
R_tX1wFl1w6dOaqSR	27	British	Male	11	3	1	1	7	1	7	0	0	0	0	0	0	0	0	0	Male	UK
R_0PqaXgdk7s3qYMN	27	Canadian	Female	4	5	4	1	7	2	#NULL!	0	0	0	0	0	0	0	0	0	Female	CANADIAN
R_rcGxgXxABRtnl9D	27	US	Male	15	4	1	1	7	1	6	0	0	0	0	0	0	0	0	0	Male	USA
R_zYx0oA3g5F5X6YF	28	American	Male	16	3	1	1	7	1	1	0	0	0	0	0	0	0	0	0	Male	AMERICAN
R_22DqznkijxYxDEv	28	American	Male	13	3	1	1	7	1	9	0	0	0	0	0	0	0	0	0	Male	AMERICAN
R_YbGtXBxwlFKniZb	28	American	Male	4	3	1	1	7	2	#NULL!	0	0	0	0	0	0	0	0	0	Male	AMERICAN
R_1BRXCzPFIaBTUJc	28	American	Male	#NULL!	4	5	1	7	2	#NULL!	0	0	0	0	0	0	0	0	0	Male	AMERICAN
R_3Hzf2py9JScJkSf	29	American	Male	6	4	1	1	7	2	#NULL!	0	0	0	0	0	0	0	0	0	Male	AMERICAN
R_2VflBkxCeLoznb8	29	American	Male	9	2	1	1	7	1	2	0	0	0	0	0	0	0	0	0	Male	AMERICAN
R_1QFmR4pHxDimi42	30	Norwegian	Male	6	2	5	1	7	1	1	0	0	0	0	0	0	0	0	0	Male	NORWEGIAN
R_3qxQuMJY0T6YzCp	30	American	Male	16	4	1	1	7	1	3	0	0	0	0	0	0	0	0	0	Male	AMERICAN
R_1hScMTpdBPxXegQ	30	Mexican	Male	5	4	1	1	7	2	#NULL!	0	0	0	0	0	0	0	0	0	Male	MEXICAN
R_295sRL9XrWD1wkI	30	Usa	Male	14	2	1	1	7	1	4	0	0	0	0	0	0	0	0	0	Male	USA
R_Tho5TKdkX0mR1N7	31	US Citizen	Male	16	4	1	1	7	1	2	0	0	0	0	0	0	0	0	0	Male	USA
R_3soYToo2NtOxePu	32	Salvadorean	Male	15	4	1	1	7	1	3	0	0	0	0	0	0	0	0	0	Male	SALVADOREAN
R_1OvJEPZv8kS0Oty	32	Canadian	Male	13	3	3	1	7	1	8	0	0	0	0	0	0	0	0	0	Male	CANADIAN
R_1Qoc76aPpfJSftL	32	Iraqi	Male	8	4	1	1	7	1	3	0	0	0	0	0	0	0	0	0	Male	IRAQI
R_3ptk3lm7j6dmoBU	32	Netherlands	Female	16	3	8	1	7	1	2	0	0	0	0	0	0	0	0	0	Female	DUTCH
R_1d3TeVeC7wpsZAQ	33	American	Female	15	5	1	1	7	2	#NULL!	0	0	0	0	0	0	0	0	0	Female	AMERICAN
R_3qJA117tHZcUvTr	33	American	Male	13	4	1	1	7	1	3	0	0	0	0	0	0	0	0	0	Male	AMERICAN
R_10AVy6fBoNLPq1r	35	American	Male	16	5	1	1	7	1	7	0	0	0	0	0	0	0	0	0	Male	AMERICAN
R_1nO8bcoxcbqKXDS	35	USA	Male	4	3	1	1	7	1	1	0	0	0	0	0	0	0	0	0	Male	USA
R_29ce8fDqrtU33Ln	35	American	Male	16	4	1	1	7	1	4	0	0	0	0	0	0	0	0	0	Male	AMERICAN
R_1JWLte88Ih88s0H	35	United States of America	Male	14	5	1	1	7	1	6	0	0	0	0	0	0	0	0	0	Male	USA
R_NVgQxJ64w3vSzF7	36	USA	Male	16	3	1	1	7	1	1	0	0	0	0	0	0	0	0	0	Male	USA
R_33lH2cFB6CO9CrC	36	American	Female	4	4	2	1	7	2	#NULL!	0	0	0	0	0	0	0	0	0	Female	AMERICAN
R_3KxU9mxscrlqu56	37	U.S.	female	16	6	1	1	7	1	4	0	0	0	0	0	0	0	0	0	Female	USA
R_3oByGMuexAF2yua	37	US	Male	16	5	1	1	7	1	2	0	0	0	0	0	0	0	0	0	Male	USA
R_2tJ4trhU1MxEYjN	37	American	Male	2	2	9	1	7	1	7	0	0	0	0	0	0	0	0	0	Male	AMERICAN
R_2aW8P5vbsHeEm1i	38	American	Male	16	4	1	1	7	1	8	0	0	0	0	0	0	0	0	0	Male	AMERICAN
R_31sflCfSUAoCu7Q	42	American	female	7	3	1	1	7	2	#NULL!	0	0	0	0	0	0	0	0	0	Female	AMERICAN
R_vdFg90ojwwty7kJ	51	British	Male	10	1	2	1	7	2	#NULL!	0	0	0	0	0	0	0	0	0	Male	UK
R_XY3X7iR6IQqPpPr	21	Estonian	Male	2	4	1	1	7	1	7	0	0	0	0	0	0	0	0	1	Male	ESTONIAN
R_3DkcrzPsun6a86t	22	Canadian	Male	16	4	1	1	7	1	10	0	0	0	0	0	0	0	0	1	Male	CANADIAN
R_2CNTXxAgC1AXhxA	22	Sweden	Male	11	3	1	1	7	1	9	0	0	1	0	0	0	0	0	0	Male	SWEDISH
R_24o4xT61f10IGrQ	22	American	Male	5	4	6	1	7	1	6	0	0	0	0	1	0	0	0	0	Male	AMERICAN
R_3PicMdECfHqQk0b	23	Filipino	Male	2	3	2	1	7	1	1	1	0	0	0	0	0	0	0	0	Male	FILIPINO
R_3s7bI3pYhwPfEci	23	Sweden	Man	#NULL!	3	4	1	7	1	4	0	0	0	0	0	1	0	0	0	Male	SWEDISH
R_1giGKynMHQYY9bn	23	white	male	#NULL!	4	3	1	7	1	5	0	0	0	0	0	0	0	0	1	Male	OTHER
R_242GCOsX0XYlQEj	24	United States	Female	#NULL!	4	1	1	7	1	10	0	0	0	0	0	0	1	0	0	Female	USA
R_24BgNbFkxP8GIJB	25	Swedish	Male	8	2	1	1	7	1	8	0	0	1	0	0	0	0	0	0	Male	SWEDISH
R_3hi5q08Rje6B3E5	25	White - English	Male	8	4	6	1	7	1	7	0	0	0	0	0	0	0	0	1	Male	UK
R_3Kxcq2Y2oyBxBqt	25	German	non-binary	#NULL!	2	4	1	7	1	4	0	0	0	0	1	0	0	0	0	Other	GERMAN
R_1gGX8mb77WuvWSF	26	Asian	Male	9	4	1	1	7	1	6	0	0	0	0	0	0	0	0	1	Male	OTHER
R_w6LXgN3Qr96mU0N	26	Canadian	Male	4	2	1	1	7	1	6	0	0	0	0	1	0	0	0	0	Male	CANADIAN
R_2P0cqUrnLlZVeL5	30	Japan	male	#NULL!	3	3	1	7	1	3	0	0	0	0	1	0	0	0	0	Male	JAPANESE
R_1FFnGQWLQjMdBsz	32	American	Female	7	5	3	1	7	1	1	0	0	0	0	0	0	0	0	1	Female	AMERICAN
R_1r30hUhCJ1PoD0b	43	African American	male	14	3	1	1	7	2	#NULL!	0	0	0	1	0	0	0	0	0	Male	AMERICAN
R_1oHdOM9KTfrrIYl	19	White/asian	Male	16	3	4	1	7	1	3	0	0	0	0	1	0	0	0	1	Male	OTHER
R_2rIrAi31x9RKLM8	20	Canada	Male	14	3	4	1	7	1	5	0	1	0	0	1	0	0	0	0	Male	CANADIAN
R_3M5NWoK6nWTqstB	20	Swedish	Male	#NULL!	2	1	1	7	1	7	0	0	0	1	0	0	0	0	1	Male	SWEDISH
R_246IyRD1VnwFuDE	22	Chinese	Female	16	4	4	1	7	1	5	0	0	0	0	1	0	0	0	1	Female	CHINESE
R_UH2xKq1zUoEjISR	22	American	Male	2	2	3	1	7	1	7	0	0	0	0	0	0	0	1	1	Male	AMERICAN
R_2Cx1xkYg9bJI2Em	23	Caucasian	Male	3	2	1	1	7	1	1	0	0	0	0	1	0	0	0	1	Male	OTHER
R_1Nmj39A4CkFzKBO	25	Danish	Male	16	2	1	1	7	1	7	0	0	0	0	1	0	0	0	1	Male	DANISH
R_enDemBgqy3oDZkJ	25	Canadian	Male	7	4	1	1	7	1	2	0	0	0	0	1	0	0	0	1	Male	CANADIAN
R_1hGc1R2cQpiFMkx	30	American	Male	12	2	2	1	7	1	4	1	0	0	0	1	0	0	0	0	Male	AMERICAN
R_D5YQYMUzAVUFHgZ	31	American	Male	16	4	1	1	7	1	7	0	1	1	0	0	0	0	0	0	Male	AMERICAN
R_2royKMBI12s44xC	31	Us	M	13	4	1	1	7	1	1	0	0	0	0	1	0	0	0	1	Male	USA
R_2XmTXFz6I8qV8sZ	21	Dominican	Male	16	3	6	1	7	1	4	0	0	0	0	2	0	0	0	1	Male	DOMINICAN
R_XMKO3yupDFxNgmB	23	turkey	male	#NULL!	4	6	1	7	1	7	0	1	0	0	1	0	0	0	1	Male	TURKISH
R_Xhqkhmnf5EEW4k9	25	United States of America	Male	9	4	1	1	7	2	#NULL!	0	0	0	0	1	0	0	0	2	Male	USA
R_pLwedfQBu1OFe5X	26	British	Male	4	3	1	1	7	1	2	0	0	0	0	1	0	0	0	2	Male	UK
R_29tR4NQ1KyTEoc7	26	Malaysian	Male	2	3	9	1	7	1	8	0	0	0	0	0	0	0	0	3	Male	MALAYSIAN
R_1ghyxueGSdiQrEK	30	United States of America	Male	8	4	1	1	7	1	6	0	0	0	0	1	1	0	1	0	Male	USA
R_3QWvnTN8iBCUeZk	32	Brazil	Male	2	4	1	1	7	1	3	0	0	1	0	1	0	0	0	1	Male	BRAZIL
R_1pukvvvQkBU2GrZ	33	American	Male	13	4	1	1	7	2	#NULL!	1	0	0	0	1	0	0	0	1	Male	AMERICAN
R_3GdDSszVUDXm4ia	18	English	Male	3	2	4	1	7	1	6	0	1	1	0	0	0	0	0	2	Male	UK
R_12a6AWrhLQMosuE	24	USA	Male	11	4	2	1	7	1	2	0	1	0	0	1	1	0	0	1	Male	USA
R_2ah40IE7klhGhBY	31	usa	f	6	4	1	1	7	1	1	2	0	0	0	1	0	0	0	1	Female	USA
R_Rn5FifUlkWaBSjT	19	Canadian	Male	13	3	5	1	7	1	9	1	0	1	0	1	0	0	1	1	Male	CANADIAN
R_T1tNUjAmNhIE9DH	21	American`	agender	8	3	9	1	7	1	8	0	0	0	0	2	1	1	0	2	Other	AMERICAN
R_d1o7Eixxl1Qu71n	19	United States	Male	16	3	1	1	7	1	2	0	0	0	0	2	1	1	0	3	Male	USA
R_11XTsv2bga64vv3	20	US of goddamn A	Male	13	3	4	1	7	2	#NULL!	0	0	0	0	3	1	0	0	3	Male	USA
R_2abiQ3WsYtJK1ZV	28	Canadian	male	6	2	1	1	7	1	4	1	0	1	0	2	1	0	1	1	Male	CANADIAN
R_27eVzR4NiAxBo2Z	19	Spain	Male	5	2	6	1	7	2	#NULL!	0	0	0	0	2	2	2	0	3	Male	SPANISH
R_1BWtsVgvzUeRlXW	21	Canadian	Male	#NULL!	3	6	1	7	1	9	2	0	1	0	1	1	0	2	2	Male	CANADIAN
R_2fjt2PKPa67WgFV	27	Swedish	Male	11	5	1	1	7	1	5	1	1	2	0	2	2	0	0	1	Male	SWEDISH
R_24AaYNhDEZBa3AD	20	Hispanic	Male	11	2	2	1	7	1	3	1	1	2	1	1	1	0	1	2	Male	OTHER
R_32JCjD5C4GMcwBm	22	american	male	1	4	6	1	7	2	#NULL!	0	2	2	3	2	2	2	1	2	Male	AMERICAN
R_3FKaa3QEepLN6fg	18	Dutch	Male	13	2	6	1	6	1	7	0	0	0	0	0	0	0	0	0	Male	DUTCH
R_31FpBqnwcmoPefZ	18	American	Male	16	2	1	1	6	1	5	0	0	0	0	0	0	0	0	0	Male	AMERICAN
R_2qxth7bm9irTmfA	18	American	Male	15	3	5	1	6	1	7	0	0	0	0	0	0	0	0	0	Male	AMERICAN
R_1E4jR6HN5ELF7Ir	18	American	Male?	8	4	3	1	6	2	#NULL!	0	0	0	0	0	0	0	0	0	Male	AMERICAN
R_3Hpm5GW70Jdi1k9	18	Korean	Male	16	2	6	1	6	1	1	0	0	0	0	0	0	0	0	0	Male	KOREAN
R_3nMp0XfRZB9V2g4	18	American	Male	3	2	4	1	6	1	9	0	0	0	0	0	0	0	0	0	Male	AMERICAN
R_uthkjniAnEzYIeZ	18	American	Male	6	2	4	1	6	2	#NULL!	0	0	0	0	0	0	0	0	0	Male	AMERICAN
R_1N5pWBDn3PPZXxJ	18	American (United States)	Male	3	3	2	1	6	2	#NULL!	0	0	0	0	0	0	0	0	0	Male	AMERICAN
R_1joL4dIJZhaWqwP	19	Jewish	Male	1	3	4	1	6	1	5	0	0	0	0	0	0	0	0	0	Male	OTHER
R_27NM4MjopRXDLBH	19	America	Male	12	2	4	1	6	1	5	0	0	0	0	0	0	0	0	0	Male	AMERICAN
R_4PILKmu2vdlLgd3	19	Denmark	male	#NULL!	2	4	1	6	1	7	0	0	0	0	0	0	0	0	0	Male	DANISH
R_1o52ld0wKfHpdbY	20	American	Male	16	1	4	1	6	1	6	0	0	0	0	0	0	0	0	0	Male	AMERICAN
R_2fjGLDbJEjy8pur	20	United States of America	Female	7	3	5	1	6	1	7	0	0	0	0	0	0	0	0	0	Female	USA
R_1d4iAPYOHNu5o9M	20	German	Male	3	3	4	1	6	1	7	0	0	0	0	0	0	0	0	0	Male	GERMAN
R_YXiRmLooetDJh97	20	United States	Male	16	3	6	1	6	1	1	0	0	0	0	0	0	0	0	0	Male	USA
R_21BM1YaIUjmWMGQ	20	American	Male	8	3	6	1	6	2	#NULL!	0	0	0	0	0	0	0	0	0	Male	AMERICAN
R_1ohHTGY4xnH4ZlI	20	The Netherlands	Man	1	2	4	1	6	1	1	0	0	0	0	0	0	0	0	0	Male	DUTCH
R_2OU6IrIaWHv68Kj	20	German	Male	1	2	4	1	6	1	5	0	0	0	0	0	0	0	0	0	Male	GERMAN
R_1LGuZrKdjQYwWRy	20	Autria	Male	16	4	6	1	6	1	6	0	0	0	0	0	0	0	0	0	Male	AUSTRIA
R_RXNczbDbzXbgufT	20	American	Male	16	4	6	1	6	1	4	0	0	0	0	0	0	0	0	0	Male	AMERICAN
R_2ZDmLObfinsBrei	20	American	Male	16	3	6	1	6	1	2	0	0	0	0	0	0	0	0	0	Male	AMERICAN
R_3MxMuIeufW1SKey	20	Norwegian	Boy	16	2	9	1	6	1	11	0	0	0	0	0	0	0	0	0	Other	NORWEGIAN
R_vDofCl576Mqwi65	20	Hispanic	Female	2	2	2	1	6	1	2	0	0	0	0	0	0	0	0	0	Female	OTHER
R_vJqkfiAeJI2pz33	20	Indonesian	Male	#NULL!	3	6	1	6	1	2	0	0	0	0	0	0	0	0	0	Male	INDONESIAN
R_1LTBm6fq12zPNS1	20	hungarian	male	#NULL!	2	6	1	6	1	1	0	0	0	0	0	0	0	0	0	Male	HUNGARIAN
R_1IldDxOYa5TRTk5	20	US	male	#NULL!	3	1	1	6	1	8	0	0	0	0	0	0	0	0	0	Male	USA
R_1hWpFNIweUAXDrw	21	American	Male	4	3	1	1	6	1	6	0	0	0	0	0	0	0	0	0	Male	AMERICAN
R_6hzKDfcCSDsEVup	21	dutch	male	8	2	4	1	6	1	3	0	0	0	0	0	0	0	0	0	Male	DUTCH
R_2c2sc9RytZiO0Hx	21	Russian	Male	3	2	1	1	6	1	4	0	0	0	0	0	0	0	0	0	Male	RUSSIAN
R_1ghYuvaNIRpPE01	21	Australian	Male	10	1	1	1	6	1	10	0	0	0	0	0	0	0	0	0	Male	AUSTRALIAN
R_3fSIg6UMsU1F3mE	21	U.S.	Male	3	2	1	1	6	1	5	0	0	0	0	0	0	0	0	0	Male	USA
R_33srtxNlA5s45xF	21	Malaysian	Male	1	3	6	1	6	1	1	0	0	0	0	0	0	0	0	0	Male	MALAYSIAN
R_3kAqhPODantNqOh	21	American	Male	5	3	5	1	6	1	7	0	0	0	0	0	0	0	0	0	Male	AMERICAN
R_1kOjlgj6xIb9oc9	21	Australian	Male	3	3	4	1	6	1	4	0	0	0	0	0	0	0	0	0	Male	AUSTRALIAN
R_2copDievoGIh0cF	21	Dutch	Male	2	3	6	1	6	1	2	0	0	0	0	0	0	0	0	0	Male	DUTCH
R_2DOk7XwZECdFobe	21	Mexican-American	Male	1	4	1	1	6	1	4	0	0	0	0	0	0	0	0	0	Male	AMERICAN
R_3MERtgOuhG3ipW6	21	Australian	Male	13	3	4	1	6	1	2	0	0	0	0	0	0	0	0	0	Male	AUSTRALIAN
R_2EtmaBU911h4Zh0	21	American	Male	4	3	4	1	6	1	10	0	0	0	0	0	0	0	0	0	Male	AMERICAN
R_2pWtvVQe5CFtWd9	21	American	Male	#NULL!	4	3	1	6	2	#NULL!	0	0	0	0	0	0	0	0	0	Male	AMERICAN
R_veNhnvZbdOjuP3r	22	American	Male	8	3	6	1	6	1	13	0	0	0	0	0	0	0	0	0	Male	AMERICAN
R_1cUOn36mFkqfUrL	22	American	Male	16	4	1	1	6	1	4	0	0	0	0	0	0	0	0	0	Male	AMERICAN
R_2aP0k1Xqhh4HDoC	22	American; Caucasion	Male	16	3	6	1	6	1	3	0	0	0	0	0	0	0	0	0	Male	AMERICAN
R_D7rpQb5Y2ik5NhD	22	German	male	3	3	5	1	6	1	7	0	0	0	0	0	0	0	0	0	Male	GERMAN
R_O7I8YsPtvhGKbRf	22	Chilean	Male	3	3	6	1	6	1	5	0	0	0	0	0	0	0	0	0	Male	CHILEAN
R_3szUFsPDgHxdpRA	22	United States	Male	1	4	6	1	6	1	2	0	0	0	0	0	0	0	0	0	Male	USA
R_1cUhLX01h81HGOI	22	Dutch	Female	4	2	6	1	6	1	6	0	0	0	0	0	0	0	0	0	Female	DUTCH
R_1hMtd2OgD3iXjh4	22	American	Male	15	3	4	1	6	1	2	0	0	0	0	0	0	0	0	0	Male	AMERICAN
R_QmMpTz9APlKmsvv	22	American	Male	12	4	1	1	6	1	6	0	0	0	0	0	0	0	0	0	Male	AMERICAN
R_24eYy9uK0VKrySe	22	American	Male	1	3	2	1	6	1	3	0	0	0	0	0	0	0	0	0	Male	AMERICAN
R_1n7KKfhkaz8aT8r	22	New Zealander	Male	3	3	1	1	6	2	#NULL!	0	0	0	0	0	0	0	0	0	Male	NEW ZEALAND
R_3RxYGOhLC08lv0R	22	Canadian	Male	9	4	3	1	6	1	5	0	0	0	0	0	0	0	0	0	Male	CANADIAN
R_C9RidPPYG1Y24OB	22	US	Female	12	3	1	1	6	1	5	0	0	0	0	0	0	0	0	0	Female	USA
R_yL6j6Y8OXHi5RKh	22	Filipino	Male	#NULL!	4	1	1	6	1	4	0	0	0	0	0	0	0	0	0	Male	FILIPINO
R_2e3WpsIXQjx9Rhz	22	Caucasian	Male	#NULL!	4	3	1	6	1	11	0	0	0	0	0	0	0	0	0	Male	OTHER
R_2dXhhcWzhcyINXg	22	german	male	#NULL!	3	1	1	6	1	6	0	0	0	0	0	0	0	0	0	Male	GERMAN
R_0AOx1XbA8JJYgs9	23	German	Male	12	3	1	1	6	1	5	0	0	0	0	0	0	0	0	0	Male	GERMAN
R_31NsSE8GWEbOjCM	23	German	Male	8	2	1	1	6	1	6	0	0	0	0	0	0	0	0	0	Male	GERMAN
R_3M54T5hjjg3qBx5	23	Canadian	Male	8	4	1	1	6	1	6	0	0	0	0	0	0	0	0	0	Male	CANADIAN
R_3dMm1Zxpv3C5qOv	23	German	Male	11	5	1	1	6	1	6	0	0	0	0	0	0	0	0	0	Male	GERMAN
R_umPJKEcYoBH2y3v	23	Sweden	Male	2	3	2	1	6	1	5	0	0	0	0	0	0	0	0	0	Male	SWEDISH
R_1QiS4mngTOSgW2N	23	Welsh	Male	4	4	1	1	6	1	10	0	0	0	0	0	0	0	0	0	Male	WELSH
R_3n3ptLznfy9o6zD	23	South African	Male	16	2	9	1	6	1	8	0	0	0	0	0	0	0	0	0	Male	SOUTH AFRICAN
R_3niSmA5Ap42EFki	23	Danish	Female	4	4	1	1	6	1	1	0	0	0	0	0	0	0	0	0	Female	DANISH
R_3ff6aSB9FsNQMT1	23	American	Male	12	3	1	1	6	1	5	0	0	0	0	0	0	0	0	0	Male	AMERICAN
R_Dd8gPyPdrtAxu4p	23	Canadian	Male	5	4	1	1	6	1	4	0	0	0	0	0	0	0	0	0	Male	CANADIAN
R_1LZGvy3cz1UITml	23	American	Male	13	4	1	1	6	1	4	0	0	0	0	0	0	0	0	0	Male	AMERICAN
R_29mF04ZJhdNZT82	23	Chilean	Male	5	4	2	1	6	1	3	0	0	0	0	0	0	0	0	0	Male	CHILEAN
R_2f2U387v6loAnOo	23	Malaysian	Male	1	4	6	1	6	1	3	0	0	0	0	0	0	0	0	0	Male	MALAYSIAN
R_uxZjTbXvPodQGpX	23	American	Male	4	2	9	1	6	1	1	0	0	0	0	0	0	0	0	0	Male	AMERICAN
R_1DSUWbSuk5v3zFW	23	English	Male	9	5	1	1	6	1	1	0	0	0	0	0	0	0	0	0	Male	UK
R_OfyWqZZrccPI2zf	23	american	male	16	2	2	1	6	1	6	0	0	0	0	0	0	0	0	0	Male	AMERICAN
R_1eshcBZ5DFpZGK6	23	USA	Male	5	4	1	1	6	1	4	0	0	0	0	0	0	0	0	0	Male	USA
R_1HhOSpNsdQoFiGK	23	USA	Male	14	4	1	1	6	1	5	0	0	0	0	0	0	0	0	0	Male	USA
R_2qfuccR1xkaklrO	23	British	Male	#NULL!	4	1	1	6	1	1	0	0	0	0	0	0	0	0	0	Male	UK
R_C7kJHDwuJ8SB03L	23	Netherlands	male	#NULL!	4	1	1	6	1	5	0	0	0	0	0	0	0	0	0	Male	DUTCH
R_2t5qXiq7IOLs6Fz	24	Vietnamese American	Male	9	4	1	1	6	1	3	0	0	0	0	0	0	0	0	0	Male	WELSH
R_3RrxZtkL0iUDqPT	24	White	Male	14	4	1	1	6	1	4	0	0	0	0	0	0	0	0	0	Male	OTHER
R_Ox41xcZOFgEHjfb	24	American	Male	2	3	1	1	6	1	10	0	0	0	0	0	0	0	0	0	Male	AMERICAN
R_2fJKkhpVWaopTgA	24	Australian	Male	5	2	1	1	6	1	4	0	0	0	0	0	0	0	0	0	Male	AUSTRALIAN
R_1NFxEcXe2ib3uyT	24	USA	Female	7	3	1	1	6	1	6	0	0	0	0	0	0	0	0	0	Female	USA
R_3dQtWTBtsPFo0Z5	24	Usa	Male	12	3	1	1	6	1	3	0	0	0	0	0	0	0	0	0	Male	USA
R_2dmajq7xN40jRw3	24	German	Male	7	2	1	1	6	1	6	0	0	0	0	0	0	0	0	0	Male	GERMAN
R_1oimSiCUEiwirid	24	Dutch	Male	11	5	6	1	6	1	4	0	0	0	0	0	0	0	0	0	Male	DUTCH
R_OJ52I8Dc1dmjY4h	24	Slovak	Male	11	4	4	1	6	1	1	0	0	0	0	0	0	0	0	0	Male	SLOVAK
R_8IBRvlffzzMTMHf	24	Singaporean	Male	16	4	1	1	6	1	5	0	0	0	0	0	0	0	0	0	Male	SINGAPOREAN
R_2YhbD6DeVcMHxoV	24	USA	Male	16	4	1	1	6	1	4	0	0	0	0	0	0	0	0	0	Male	USA
R_2CEfgwOs7coU8Bx	24	German	Male	4	3	1	1	6	1	11	0	0	0	0	0	0	0	0	0	Male	GERMAN
R_1jGS7T1lv9f6OxK	24	American	Male	4	4	1	1	6	2	#NULL!	0	0	0	0	0	0	0	0	0	Male	AMERICAN
R_1pRO6hHdr3eVgfa	24	Canadian	Male	#NULL!	4	3	1	6	1	6	0	0	0	0	0	0	0	0	0	Male	CANADIAN
R_1DnFDxrgCCVxwEy	24	United States of America	Male	#NULL!	2	5	1	6	1	2	0	0	0	0	0	0	0	0	0	Male	USA
R_1HjzrmyufYMavYp	25	Asian	Male	1	2	9	1	6	2	#NULL!	0	0	0	0	0	0	0	0	0	Male	OTHER
R_qW8AfJoO127DThL	25	Singaporean	Male	1	3	4	1	6	1	8	0	0	0	0	0	0	0	0	0	Male	SINGAPOREAN
R_22Gt6xIEA9duFYO	25	American	Female	2	3	1	1	6	1	8	0	0	0	0	0	0	0	0	0	Female	AMERICAN
R_1mmBK2qeOHAXaLB	25	Swedish	Male	2	5	4	1	6	1	1	0	0	0	0	0	0	0	0	0	Male	SWEDISH
R_2CV29sw7hgWDKgk	25	British	Female	1	3	2	1	6	1	4	0	0	0	0	0	0	0	0	0	Female	UK
R_1Crq1Zeq57NxZTd	25	Danish	Male	1	4	6	1	6	1	5	0	0	0	0	0	0	0	0	0	Male	DANISH
R_2EGZslhPjQNgIJn	25	German	Male	1	3	4	1	6	1	6	0	0	0	0	0	0	0	0	0	Male	GERMAN
R_12c2k2VaBlaJxwQ	25	United States	Male	7	4	1	1	6	1	2	0	0	0	0	0	0	0	0	0	Male	USA
R_2y8FAGuXZr1F78A	25	American	Male	5	3	6	1	6	1	5	0	0	0	0	0	0	0	0	0	Male	AMERICAN
R_tKgPNulQDyYmLgR	25	Filipino	Male	13	4	1	1	6	1	6	0	0	0	0	0	0	0	0	0	Male	FILIPINO
R_1meh2IAIHhOoC2Y	25	British	Male	14	4	1	1	6	1	6	0	0	0	0	0	0	0	0	0	Male	UK
R_25AwR1aNaUZSXaO	25	German	Male	13	4	1	1	6	1	4	0	0	0	0	0	0	0	0	0	Male	GERMAN
R_24pGhLIip1QSwhq	25	American	Female	6	2	1	1	6	2	#NULL!	0	0	0	0	0	0	0	0	0	Female	AMERICAN
R_1mLsvWbQmaSYKeW	25	Belizean	Male	#NULL!	2	6	1	6	1	6	0	0	0	0	0	0	0	0	0	Male	BELIZEAN
R_3noyyTdNnw3T6Xk	26	Ukrainian	Male	3	4	3	1	6	1	4	0	0	0	0	0	0	0	0	0	Male	UKRAINE
R_3sALVbPMBZVegAZ	26	USA	Male	15	3	1	1	6	1	3	0	0	0	0	0	0	0	0	0	Male	USA
R_12PxrJOnS77ZPEr	26	Canada	Male	6	3	1	1	6	1	2	0	0	0	0	0	0	0	0	0	Male	CANADIAN
R_2zN4iL2Ns4EuKUB	26	United States	Male	14	4	1	1	6	1	2	0	0	0	0	0	0	0	0	0	Male	USA
R_3HUpFNfLPs3pcSl	26	Canadian	Male	11	4	1	1	6	1	4	0	0	0	0	0	0	0	0	0	Male	CANADIAN
R_2zhCBCBE6UR4auQ	26	Sweden	Male	9	4	1	1	6	1	9	0	0	0	0	0	0	0	0	0	Male	SWEDISH
R_tQeoyUTbWVCnenf	26	Vietnamese	Male	13	3	6	1	6	1	5	0	0	0	0	0	0	0	0	0	Male	VIETNAMESE
R_aXhRSbhXtm9Re5b	26	German	Male	6	4	4	1	6	1	2	0	0	0	0	0	0	0	0	0	Male	GERMAN
R_1Klq0DJObvNUPaW	26	Slovenian	Male	2	4	1	1	6	1	6	0	0	0	0	0	0	0	0	0	Male	SLOVENIAN
R_1MRNxkH31yFxXxY	26	Middle eastern	Male	4	3	1	1	6	2	#NULL!	0	0	0	0	0	0	0	0	0	Male	OTHER
R_2fvUVNJ410AKWxf	26	Indonesian	Male	7	5	1	1	6	1	2	0	0	0	0	0	0	0	0	0	Male	INDONESIAN
R_1jDnF36aXucIe42	26	New Zealand	Male	13	4	1	1	6	1	1	0	0	0	0	0	0	0	0	0	Male	NEW ZEALAND
R_1FIN3oxh1cXlfi4	26	USA	Male	7	4	1	1	6	1	3	0	0	0	0	0	0	0	0	0	Male	USA
R_2zYEJfSkN7k8Qt9	26	American	m	7	4	1	1	6	1	2	0	0	0	0	0	0	0	0	0	Male	AMERICAN
R_3fvFxi8dPYAc51r	26	Danish	Male	#NULL!	5	4	1	6	1	6	0	0	0	0	0	0	0	0	0	Male	DANISH
R_3OGwG2uBmqfFEXf	26	British	Male	#NULL!	3	6	1	6	1	7	0	0	0	0	0	0	0	0	0	Male	UK
R_1CgerxeVwxq58Gr	27	USA	Male	12	4	1	1	6	1	7	0	0	0	0	0	0	0	0	0	Male	USA
R_3NUNB95COmeqw6V	27	Brazilian	Male	10	4	1	1	6	1	6	0	0	0	0	0	0	0	0	0	Male	BRAZIL
R_3kCWgjHLWxyKrux	27	United States	Female	13	3	1	1	6	1	6	0	0	0	0	0	0	0	0	0	Female	USA
R_2Spnz4EthgkjaQ6	27	Brazilian	Male	6	3	3	1	6	1	3	0	0	0	0	0	0	0	0	0	Male	BRAZIL
R_3MyrfVefFDaRAg8	27	Us	Male	6	3	3	1	6	1	3	0	0	0	0	0	0	0	0	0	Male	USA
R_3mmG9q7HvkYUD9F	27	American	Male	12	4	1	1	6	1	6	0	0	0	0	0	0	0	0	0	Male	AMERICAN
R_sTK2g3B2LyAMJ5T	27	American	Male	6	3	1	1	6	1	6	0	0	0	0	0	0	0	0	0	Male	AMERICAN
R_6sxzep76NWGgtZ7	27	Polish	Male	16	5	7	1	6	1	11	0	0	0	0	0	0	0	0	0	Male	POLISH
R_12copyyHUZ3gn6W	27	US	Male	16	3	1	1	6	1	6	0	0	0	0	0	0	0	0	0	Male	USA
R_1dnWnP2z3ruQbK1	27	American Caucasian	Female	9	4	1	1	6	1	4	0	0	0	0	0	0	0	0	0	Female	AMERICAN
R_1GVUuFzsLEHkvM9	27	Canadian	Male	3	2	2	1	6	1	6	0	0	0	0	0	0	0	0	0	Male	CANADIAN
R_3KSWfqxWyG693E2	27	Singaporean	Male	15	4	1	1	6	2	#NULL!	0	0	0	0	0	0	0	0	0	Male	SINGAPOREAN
R_1KvFbmlqCJwcXSi	28	Finland	Male	9	5	1	1	6	1	5	0	0	0	0	0	0	0	0	0	Male	FINNISH
R_0CnnOihbcCZOvg5	28	American	Female	1	5	3	1	6	2	#NULL!	0	0	0	0	0	0	0	0	0	Female	AMERICAN
R_VUw3NixAv020t4l	28	SWE	M	9	5	1	1	6	2	#NULL!	0	0	0	0	0	0	0	0	0	Male	SWEDISH
R_3pm5C6RWfCwIUFQ	28	German	Male	1	4	3	1	6	1	1	0	0	0	0	0	0	0	0	0	Male	GERMAN
R_2SxxQguM4iIAWu6	28	Australian	Male	14	5	1	1	6	1	3	0	0	0	0	0	0	0	0	0	Male	AUSTRALIAN
R_XTEWh3A0Gs5yMP7	28	Scottish	M	8	3	1	1	6	1	4	0	0	0	0	0	0	0	0	0	Male	UK
R_3j36f0kCyRpI2EZ	28	Sweden	Male	1	4	6	1	6	1	4	0	0	0	0	0	0	0	0	0	Male	SWEDISH
R_2uwHkZNWF4RKFFC	28	Canadian	Male	5	3	1	1	6	1	2	0	0	0	0	0	0	0	0	0	Male	CANADIAN
R_3hEI4rhDUlc2oTC	28	USA	Male	12	4	1	1	6	1	6	0	0	0	0	0	0	0	0	0	Male	USA
R_2uW1UmPXXDYk2bl	28	British	Male	11	3	9	1	6	1	3	0	0	0	0	0	0	0	0	0	Male	UK
R_3Dw4qU3Ka0oEm7q	28	American	Male	13	3	1	1	6	1	5	0	0	0	0	0	0	0	0	0	Male	AMERICAN
R_XikUaSZskh7nc2t	28	Romanian	Male	13	4	1	1	6	1	1	0	0	0	0	0	0	0	0	0	Male	ROMANIAN
R_25uQ6ihLLeyBFux	28	Canadian	Male	#NULL!	3	6	1	6	1	1	0	0	0	0	0	0	0	0	0	Male	CANADIAN
R_24CsechihV7ZDlv	28	USA	Male	#NULL!	3	1	1	6	1	6	0	0	0	0	0	0	0	0	0	Male	USA
R_O2bmfXg15S7W2A1	28	Caucasian	Male	#NULL!	4	1	1	6	1	9	0	0	0	0	0	0	0	0	0	Male	OTHER
R_21hSsCQ6wfDvjTq	29	american	male	5	3	1	1	6	1	3	0	0	0	0	0	0	0	0	0	Male	AMERICAN
R_3egcaF4YlzWtEoe	29	australian	dude	11	4	1	1	6	1	5	0	0	0	0	0	0	0	0	0	Other	AUSTRALIAN
R_12Dwh6yeJQk96Fd	29	American, white	Male	6	3	4	1	6	1	8	0	0	0	0	0	0	0	0	0	Male	AMERICAN
R_Op6FxtHCx3yryjn	29	US	Female	14	4	1	1	6	1	3	0	0	0	0	0	0	0	0	0	Female	USA
R_C4wnwU14KMQN1cZ	29	American	Male	11	4	1	1	6	1	3	0	0	0	0	0	0	0	0	0	Male	AMERICAN
R_3J2hBgvTEpe8dZZ	29	United States	Male	5	4	1	1	6	1	7	0	0	0	0	0	0	0	0	0	Male	USA
R_3JjXasgyX4BwXDf	29	American	Male	1	3	2	1	6	1	4	0	0	0	0	0	0	0	0	0	Male	AMERICAN
R_2VNGam4HQ76OLuy	29	Argentina	Male	9	3	1	1	6	1	8	0	0	0	0	0	0	0	0	0	Male	ARGENTINA
R_1ib7WWNhD9dIbMt	29	American	Male	16	4	1	1	6	1	6	0	0	0	0	0	0	0	0	0	Male	AMERICAN
R_22RLh2RZIGuyymp	29	American	Male	8	4	1	1	6	1	6	0	0	0	0	0	0	0	0	0	Male	AMERICAN
R_1jpR85UDVQtln1I	30	American (USA)	Male	11	4	2	1	6	1	2	0	0	0	0	0	0	0	0	0	Male	AMERICAN
R_2P5nPpXbJF1baK6	30	Malaysia	Male	1	5	6	1	6	1	5	0	0	0	0	0	0	0	0	0	Male	MALAYSIAN
R_3qF1K5qB8Iw0sTX	30	Dutch	Male	2	4	2	1	6	1	11	0	0	0	0	0	0	0	0	0	Male	DUTCH
R_0rpYx3IWJOxQNln	30	British	Male	6	3	1	1	6	1	5	0	0	0	0	0	0	0	0	0	Male	UK
R_2XptobuXbh68rHN	30	Canadian	Male	13	6	1	1	6	1	6	0	0	0	0	0	0	0	0	0	Male	CANADIAN
R_2ykoL5nCXY57JTa	30	European	Male	14	4	1	1	6	2	#NULL!	0	0	0	0	0	0	0	0	0	Male	OTHER
R_Zh0SexH54RNz5yV	30	English	Male	5	2	1	1	6	2	#NULL!	0	0	0	0	0	0	0	0	0	Male	UK
R_dpv2paDfwk3kcrn	30	USA	Male	6	4	1	1	6	1	1	0	0	0	0	0	0	0	0	0	Male	USA
R_2BzF8fliv9Gdnpm	30	American	Male	13	2	1	1	6	1	7	0	0	0	0	0	0	0	0	0	Male	AMERICAN
R_2asFNVcfwJchupS	30	US	Male	16	5	1	1	6	1	1	0	0	0	0	0	0	0	0	0	Male	USA
R_2Sq5jxFGJSde4Jm	30	Sweden	Male	8	4	1	1	6	1	4	0	0	0	0	0	0	0	0	0	Male	SWEDISH
R_YRNfygxsjITDsTD	30	Dutch	Male	16	5	2	1	6	1	5	0	0	0	0	0	0	0	0	0	Male	DUTCH
R_1mnicGr5dV2NNow	30	German	Male	8	5	1	1	6	1	1	0	0	0	0	0	0	0	0	0	Male	GERMAN
R_dgNJEnjCLqhNcFX	30	Israeli	Male	#NULL!	6	1	1	6	1	7	0	0	0	0	0	0	0	0	0	Male	ISRAELI
R_6KKukvo9SUOyi4h	31	USA	Male	16	7	1	1	6	1	5	0	0	0	0	0	0	0	0	0	Male	USA
R_25yCvJVeLNWsoJB	31	USA	Female	14	3	8	1	6	1	1	0	0	0	0	0	0	0	0	0	Female	USA
R_22lGYvESKgbjlcV	32	White/American	Male	10	5	1	1	6	1	1	0	0	0	0	0	0	0	0	0	Male	AMERICAN
R_1gvcgYGCuUQQK7g	32	American	Male	16	4	1	1	6	1	4	0	0	0	0	0	0	0	0	0	Male	AMERICAN
R_OfgCHH8MDBz85tT	32	Finnish	Male	4	3	4	1	6	1	4	0	0	0	0	0	0	0	0	0	Male	FINNISH
R_3FJYpvQdgaH128c	32	American	Male	11	4	1	1	6	1	9	0	0	0	0	0	0	0	0	0	Male	AMERICAN
R_Zq686U6tDKr5DnH	32	Russian	Male	16	7	1	1	6	2	#NULL!	0	0	0	0	0	0	0	0	0	Male	RUSSIAN
R_21sHYqg4s9tm5e1	32	American	Male	14	3	1	1	6	1	1	0	0	0	0	0	0	0	0	0	Male	AMERICAN
R_3e4stvJIStBKd3K	33	American	Man	7	4	1	1	6	1	1	0	0	0	0	0	0	0	0	0	Male	AMERICAN
R_2f9VQnYyoT4oJNl	33	Canadian	Make	11	3	1	1	6	2	#NULL!	0	0	0	0	0	0	0	0	0	Male	CANADIAN
R_2UaYU8oABlpK1Kd	33	Caucasian	Male	16	2	1	1	6	1	6	0	0	0	0	0	0	0	0	0	Male	OTHER
R_wZQRlKywaYV3PgZ	33	Canadian	Male	16	4	1	1	6	2	#NULL!	0	0	0	0	0	0	0	0	0	Male	CANADIAN
R_25vynYBcFipnZiM	34	Caucasian	Male	10	4	1	1	6	1	11	0	0	0	0	0	0	0	0	0	Male	OTHER
R_1gINiREJMadVq7f	34	canadian	Male	7	3	1	1	6	1	10	0	0	0	0	0	0	0	0	0	Male	CANADIAN
R_2ygdIGVCZ6Ak5Yf	34	white	male	16	3	1	1	6	1	1	0	0	0	0	0	0	0	0	0	Male	OTHER
R_1K7sLzJoEv1kYc9	35	Estonian	Male	9	3	1	1	6	1	4	0	0	0	0	0	0	0	0	0	Male	ESTONIAN
R_1gAQe0dUxmoSs7f	35	Finnish	Male	2	3	2	1	6	1	6	0	0	0	0	0	0	0	0	0	Male	FINNISH
R_pEE22UA5v2UKFrz	35	American	Male	10	5	1	1	6	1	8	0	0	0	0	0	0	0	0	0	Male	AMERICAN
R_1K45bULSkzEwcin	35	usa	male	10	4	1	1	6	2	#NULL!	0	0	0	0	0	0	0	0	0	Male	USA
R_V3URxvoLv6te7CN	35	American	Female	16	4	1	1	6	1	10	0	0	0	0	0	0	0	0	0	Female	AMERICAN
R_2zZSZtb17rWz68h	35	Canadian	Male	14	3	1	1	6	1	4	0	0	0	0	0	0	0	0	0	Male	CANADIAN
R_O8umva3xlyqA2m5	35	Canadian	male	10	4	1	1	6	1	6	0	0	0	0	0	0	0	0	0	Male	CANADIAN
R_6h6qxBGxvBANebD	36	United States	Male	16	5	1	1	6	1	2	0	0	0	0	0	0	0	0	0	Male	USA
R_28P78jNwxLuRPr7	36	Australian	Male	16	6	9	1	6	1	3	0	0	0	0	0	0	0	0	0	Male	AUSTRALIAN
R_qVNT2lIURvd1l3H	36	United states	Male	15	4	1	1	6	1	6	0	0	0	0	0	0	0	0	0	Male	USA
R_1Kq0ZQ27iBdfmuB	36	Australian	Male	16	4	1	1	6	1	1	0	0	0	0	0	0	0	0	0	Male	AUSTRALIAN
R_2785PPCJpJZDcAz	36	Chinese	M	#NULL!	4	3	1	6	1	1	0	0	0	0	0	0	0	0	0	Male	CHINESE
R_4ILK38oxlY8ZS6Z	37	American	Male	13	2	1	1	6	1	1	0	0	0	0	0	0	0	0	0	Male	AMERICAN
R_1kLDOdtMsoMoZpC	37	British	Male	13	3	1	1	6	1	4	0	0	0	0	0	0	0	0	0	Male	UK
R_vl9yEaTZ62eQKvD	39	British	Female	#NULL!	3	1	1	6	1	4	0	0	0	0	0	0	0	0	0	Female	UK
R_27ebATkRyNEdbYn	40	Icelandic	Male	11	3	1	1	6	2	#NULL!	0	0	0	0	0	0	0	0	0	Male	ICELANDIC
R_1jqb0HqJP9aOJKe	41	Irish	Male	9	4	1	1	6	1	7	0	0	0	0	0	0	0	0	0	Male	IRISH
R_3imOxMhNOyUkpo0	41	Canadian	Male	16	3	2	1	6	1	1	0	0	0	0	0	0	0	0	0	Male	CANADIAN
R_2rACH2wJYrw6pmQ	42	Malaysian	Male	6	3	2	1	6	1	3	0	0	0	0	0	0	0	0	0	Male	MALAYSIAN
R_3ly22ozgGJvxS4i	42	British	male	4	4	9	1	6	1	1	0	0	0	0	0	0	0	0	0	Male	UK
R_3oLwSGZdPXOKAf9	43	British	Male	16	3	1	1	6	2	#NULL!	0	0	0	0	0	0	0	0	0	Male	UK
R_3Pj1c27w6jSVerM	43	us	m	12	4	1	1	6	1	2	0	0	0	0	0	0	0	0	0	Male	USA
R_u1xzpuf3otutSQp	43	german	male	#NULL!	5	1	1	6	1	9	0	0	0	0	0	0	0	0	0	Male	GERMAN
R_1fZ7fM6KmWKaRSI	44	United States	Male	16	3	1	1	6	1	5	0	0	0	0	0	0	0	0	0	Male	USA
R_w66kSlvygTIMash	44	Canadian	M	13	3	3	1	6	1	7	0	0	0	0	0	0	0	0	0	Male	CANADIAN
R_vkOiFWpU2gqNaYp	44	U.S.A.	Male	8	3	1	1	6	1	6	0	0	0	0	0	0	0	0	0	Male	USA
R_sdpyFPWaJ85SHwl	45	American	Male	13	3	1	1	6	1	6	0	0	0	0	0	0	0	0	0	Male	AMERICAN
R_QafmFu9ZRsUQtnX	45	USA	M	16	5	1	1	6	1	1	0	0	0	0	0	0	0	0	0	Male	USA
R_s5tYj6NbiP1cknL	46	American	Male	16	4	1	1	6	1	5	0	0	0	0	0	0	0	0	0	Male	AMERICAN
R_3hiiWYN7kBGZpJa	60	USA	female	15	4	1	1	6	1	12	0	0	0	0	0	0	0	0	0	Female	USA
R_1eORZ0TORQwA9dz	18	Switzerland	Male	10	3	4	1	6	1	2	0	0	0	0	0	0	0	0	1	Male	SWISS
R_2YKT2UKuDJ5Dp06	18	English	Male	12	2	6	1	6	1	2	1	0	0	0	0	0	0	0	0	Male	UK
R_aYuvvaHCttQeTS1	19	American	Male	8	2	6	1	6	1	3	0	0	0	0	0	0	0	0	1	Male	AMERICAN
R_2Rb3aFRxvP1Ok4Q	19	German	Male	16	2	6	1	6	1	7	0	0	1	0	0	0	0	0	0	Male	GERMAN
R_RrTWY3X0J8cVWdr	19	Polish	Male	9	2	5	1	6	2	#NULL!	1	0	0	0	0	0	0	0	0	Male	POLISH
R_3NUiWWlo8xtqE8y	20	Caucasian	Male	6	2	1	1	6	1	11	0	0	1	0	0	0	0	0	0	Male	OTHER
R_3KHiDvO1ewwCpo1	20	USA	Male	1	3	4	1	6	1	10	0	0	0	0	1	0	0	0	0	Male	USA
R_3HI8G1wPs59J6zN	21	German	Male	4	3	4	1	6	1	6	0	0	0	0	1	0	0	0	0	Male	GERMAN
R_pJA86Rnd2jbwxeF	21	American	Male	16	3	4	1	6	1	9	0	0	0	0	1	0	0	0	0	Male	AMERICAN
R_2OZkjqkwVnihYO9	21	American	Male	#NULL!	3	2	1	6	1	4	0	0	0	0	0	0	0	0	1	Male	AMERICAN
R_Dq2Ghxkum9Zlrih	22	Bulgarian	Male	3	2	1	1	6	1	6	0	0	0	0	0	0	0	0	1	Male	BULGARIAN
R_12EJ9Cn6khf5jPz	22	Hungarian	Male	2	2	1	1	6	1	3	0	1	0	0	0	0	0	0	0	Male	HUNGARIAN
R_1JDdmYzNx9lfGmp	22	Australian	Male	6	4	3	1	6	1	3	0	0	0	0	0	0	0	0	1	Male	AUSTRALIAN
R_ZwLmZd8QsH1HtaF	22	American	Male	10	4	1	1	6	1	2	0	1	0	0	0	0	0	0	0	Male	AMERICAN
R_2uOF2pZwcco1gDW	22	Polish	Male	13	4	6	1	6	1	11	0	0	0	0	0	0	0	0	1	Male	POLISH
R_3CPCmDSGyOaNeIV	22	Korean-American	22	12	3	4	1	6	1	3	1	0	0	0	0	0	0	0	0	Other	AMERICAN
R_1OlrPv8I9xhBlzv	22	Dutch	Male	#NULL!	3	4	1	6	1	2	0	0	0	0	1	0	0	0	0	Male	DUTCH
R_UPJhKMHdSB1PzkB	23	White British	Male	7	3	1	1	6	1	8	0	1	0	0	0	0	0	0	0	Male	UK
R_1rjJhsMlKM9DDsM	23	Canadian	Male	3	3	6	1	6	1	7	1	0	0	0	0	0	0	0	0	Male	CANADIAN
R_2foKP1ElECaW3fy	24	American	Male	12	4	1	1	6	1	4	0	0	0	0	1	0	0	0	0	Male	AMERICAN
R_28MQP0AGjpTIEFq	24	Indonesia	Male	2	4	1	1	6	2	#NULL!	0	0	0	0	1	0	0	0	0	Male	INDONESIAN
R_25ZzUl01hSk133V	24	Dutch (the Netherlands)	Male	#NULL!	3	3	1	6	1	2	0	0	0	0	1	0	0	0	0	Male	DUTCH
R_2qlcqhy6TY2P3dI	25	Hong Kong	M	8	4	1	1	6	1	3	0	0	0	0	1	0	0	0	0	Male	HONG KONG
R_r0jAVAnuY7X4KJj	25	Canadian	Female	#NULL!	4	3	1	6	1	6	0	0	0	0	1	0	0	0	0	Female	CANADIAN
R_2TH1HYtdS9TUKRg	26	Australian	Male	15	2	1	1	6	1	3	0	0	0	0	1	0	0	0	0	Male	AUSTRALIAN
R_afMu6kxFYqlqiXf	26	USA (American)	Male	12	4	1	1	6	1	1	0	0	0	0	0	0	0	0	1	Male	USA
R_0AmUmDnMttdPaP7	27	Australian	Male	16	4	1	1	6	1	3	0	0	0	0	0	0	0	0	1	Male	AUSTRALIAN
R_3EM8YmdaZGkRgNu	27	Polish	Male	9	5	1	1	6	1	3	0	0	0	0	0	0	0	0	1	Male	POLISH
R_1ow0ElJasuCXEJP	28	USA	M	7	2	1	1	6	1	9	0	0	0	0	0	0	0	0	1	Male	USA
R_1JPJfBHVKEXUvLL	28	American	Male	14	2	1	1	6	1	6	0	0	0	0	0	0	0	0	1	Male	AMERICAN
R_2YtxblQyaL4VT1C	28	Dutch	Male	6	4	1	1	6	1	7	0	1	0	0	0	0	0	0	0	Male	DUTCH
R_2XjrSY0XBMkDh9T	28	Asian American (Filipino)	Male	7	4	1	1	6	1	5	0	0	0	0	1	0	0	0	0	Male	AMERICAN
R_O42J0HKp0lmdH3z	29	American	Male	13	3	1	1	6	1	1	0	0	0	0	1	0	0	0	0	Male	AMERICAN
R_2v7BAGCFEnH7CvK	31	American	Male	9	3	1	1	6	1	6	0	0	0	0	0	0	0	0	1	Male	AMERICAN
R_vPsjrCcP5ZDsYA9	31	USA	Male	8	4	1	1	6	1	6	0	0	0	0	0	0	0	0	1	Male	USA
R_3JfJO10xz2KzFcd	31	French	Male	14	4	1	1	6	2	#NULL!	0	0	0	0	0	0	0	0	1	Male	FRANCE
R_2bNusJNxu5buEzT	32	USA	Male	6	4	9	1	6	2	#NULL!	0	0	0	0	0	0	0	0	1	Male	USA
R_C4ePP4YYyiTuI81	32	USA	Male	16	4	1	1	6	1	3	0	0	1	0	0	0	0	0	0	Male	USA
R_1FQi8RlcczBJEcm	32	Usa	Female	#NULL!	3	1	1	6	1	1	0	0	0	0	1	0	0	0	0	Female	USA
R_3EzLTd3v4T07AvV	33	Canadian	Male	4	3	2	1	6	1	1	0	0	0	0	1	0	0	0	0	Male	CANADIAN
R_1dbMvx8cXuoT9ps	33	sweden	M	10	4	1	1	6	1	9	0	0	0	0	0	1	0	0	0	Male	SWEDISH
R_1daX73kADM5m9Ff	34	White	Male	16	4	1	1	6	1	1	0	0	1	0	0	0	0	0	0	Male	OTHER
R_ZgY8QLFl48uUPRv	34	Canadian	Male	16	6	1	1	6	1	6	0	0	0	0	0	0	0	0	1	Male	CANADIAN
R_3m9pu3tMQco9Wuh	34	Spanish	Male	6	4	1	1	6	1	3	0	0	0	0	0	0	0	0	1	Male	SPANISH
R_2QAJtuIcuqHwOgH	18	Mexican	Male	6	2	6	1	6	1	6	1	1	0	0	0	0	0	0	0	Male	MEXICAN
R_2sTkwPhlA5YFnme	18	Brazilian	Male	14	2	3	1	6	1	3	1	0	1	0	0	0	0	0	0	Male	BRAZIL
R_2af2fGkqQSAr15H	18	Australia	Female	11	1	3	1	6	1	5	0	0	0	0	1	0	0	0	1	Female	AUSTRALIAN
R_2wKBdMj0SsQc7yw	19	American	Male	1	3	6	1	6	1	3	0	0	0	0	0	0	1	0	1	Male	AMERICAN
R_216YjIOUl6LNQ8Q	19	American	Male	16	3	6	1	6	1	6	0	0	0	0	1	0	0	0	1	Male	AMERICAN
R_3sAf9gpNmURuz3l	21	United States citizen	Nonbinary	#NULL!	3	6	1	6	1	1	0	0	1	0	0	0	0	0	1	Other	USA
R_2X6hEvK1umiFpyb	22	Finnish	Male	1	3	4	1	6	1	3	0	0	0	0	1	0	0	1	0	Male	FINNISH
R_3l1X1y0wQkCgGyt	22	Dutch	Male	10	3	6	1	6	1	4	0	0	0	0	1	0	0	0	1	Male	DUTCH
R_0VbGS6VkQ4Q1udb	23	Chinese	Male	13	3	5	1	6	1	7	1	0	0	0	0	0	0	0	1	Male	CHINESE
R_2abMQyj4uZIgpKj	23	United States	Male	12	4	5	1	6	1	6	0	1	0	0	0	0	0	0	1	Male	USA
R_22XiG2wPEQtglkd	23	American	Male	5	3	5	1	6	2	#NULL!	0	0	0	0	1	0	0	0	1	Male	AMERICAN
R_21zSQhZMebEaKgB	23	Chinese/Armenian	Male	16	2	3	1	6	1	1	0	0	0	0	1	0	0	0	1	Male	OTHER
R_3kjGdh0669GKsJn	24	Norwegian	Male	5	2	1	1	6	1	3	0	0	0	0	0	0	1	0	1	Male	NORWEGIAN
R_2BbMhLhoLDsa5n7	24	a	Male	7	4	1	1	6	2	#NULL!	0	1	0	0	1	0	0	0	0	Male	OTHER
R_29hOuUcvf1wrVwh	25	American	Male	5	4	5	1	6	1	3	0	0	0	0	0	1	0	0	1	Male	AMERICAN
R_1E0xWh5OXJ2xLap	25	Swedish	Male	16	2	1	1	6	1	3	0	1	1	0	0	0	0	0	0	Male	SWEDISH
R_3kGQbgExP7KBO18	26	USA	Male	13	2	1	1	6	1	3	0	1	1	0	0	0	0	0	0	Male	USA
R_2cr0EyBgAuH1eSJ	26	Hawaiian	Male	10	2	1	1	6	1	4	0	0	0	0	1	0	0	0	1	Male	AMERICAN
R_1Io5o39P9fpdv8C	26	American	Male	16	3	1	1	6	1	2	0	2	0	0	0	0	0	0	0	Male	AMERICAN
R_2YJSKkeZNhYDSkt	27	Asian-American	Male	15	4	1	1	6	1	2	0	0	0	0	1	0	0	0	1	Male	AMERICAN
R_1CBcAQNJv92Z3Yh	27	Vietnamese	Male	11	4	1	1	6	1	4	0	1	0	0	0	0	0	0	1	Male	VIETNAMESE
R_usJA6AxEdrlAEUx	28	Filipino - Philippines	Male	1	4	1	1	6	1	4	1	0	0	0	0	0	0	0	1	Male	FILIPINO
R_3P7sXrP0QHXvFhS	28	Murican	Make	10	5	1	1	6	1	1	0	0	0	0	0	2	0	0	0	Male	AMERICAN
R_22QElCiKvYCQY19	29	Swedish	Male	10	6	1	1	6	1	1	0	0	0	0	1	0	0	0	1	Male	SWEDISH
R_2tgmnTy55Eiyc2T	29	American	Male	16	4	1	1	6	1	6	0	0	0	0	1	0	1	0	0	Male	AMERICAN
R_2SqA3JQcPheIUKr	29	American	Male	16	4	4	1	6	1	8	0	0	0	0	1	0	0	0	1	Male	AMERICAN
R_WuJSZ8z7IXIxwJz	29	Sweden	Male	6	2	1	1	6	1	1	0	1	0	0	1	0	0	0	0	Male	SWEDISH
R_1K7sCqxuLS96Oyd	30	Dutch	Male	9	4	1	1	6	1	6	0	0	0	0	1	1	0	0	0	Male	DUTCH
R_1mCQhc1l8eUKg8m	34	Canadian	Male	4	3	3	1	6	1	1	0	0	0	0	1	0	0	0	1	Male	CANADIAN
R_yPWzYnvKOUKD3xL	35	Usa	Male	9	4	1	1	6	1	6	0	1	1	0	0	0	0	0	0	Male	USA
R_1kLbJIWKzpaVy5G	19	Swedish	Male	16	2	6	1	6	1	8	0	0	0	0	1	1	0	0	1	Male	SWEDISH
R_2WGrx7y0WcJu2ek	20	United States of America	Female	16	3	6	1	6	1	4	0	0	0	0	1	0	1	0	1	Female	USA
R_2YKdtzqM4iybC5z	20	Asian	Male	11	2	4	1	6	2	#NULL!	0	0	0	0	1	2	0	0	0	Male	OTHER
R_2rJkbH8W6JKWatp	22	British	Male	6	3	3	1	6	1	5	0	0	0	0	0	0	0	0	3	Male	UK
R_2cAdK0QrvN41mT3	22	Asian	Male	#NULL!	2	2	1	6	2	#NULL!	0	1	0	0	0	1	0	0	1	Male	OTHER
R_1RMHPigK6dFsp5T	23	USA	male	12	4	1	1	6	1	5	0	0	0	1	1	0	0	0	1	Male	USA
R_vfv4bAVYeXn5Ppv	24	Australia	male	1	2	3	1	6	1	3	0	0	0	0	1	0	1	0	1	Male	AUSTRALIAN
R_3exJuN02iQsNVMw	25	Canadian	Male	10	4	1	1	6	2	#NULL!	1	0	1	0	1	0	0	0	0	Male	CANADIAN
R_3L5UnDVNoOywJ8P	25	Canadian	Male	15	4	1	1	6	1	2	0	0	1	0	1	0	0	0	1	Male	CANADIAN
R_0ju92MJdnnBJKKZ	28	United States	Male	7	3	1	1	6	1	4	0	0	1	0	0	1	0	0	1	Male	USA
R_3MMTpT1d5YirZbW	28	Australian	Male	1	4	6	1	6	2	#NULL!	0	1	1	0	0	0	0	0	1	Male	AUSTRALIAN
R_a04Jnqmaj1VVffr	33	German	male	8	4	1	1	6	1	2	1	0	0	0	1	0	0	0	1	Male	GERMAN
R_33DcEzuhq4mfUAT	35	American	Male	4	3	2	1	6	1	3	0	0	0	0	1	1	0	0	1	Male	AMERICAN
R_3CWbGgp4E9mCnH6	19	Russian	I sexually identify myself as an exalted tier 8 accuracy rating	1	2	6	1	6	1	3	0	3	0	0	1	0	0	0	0	Other	RUSSIAN
R_1dAF9aubxKs2EpY	19	Chinese-Canadian	Male	16	2	4	1	6	1	5	0	1	2	0	0	0	0	0	1	Male	CANADIAN
R_1hDW4aIsElDnyJR	20	American	Greek	6	3	1	1	6	1	1	1	0	0	0	1	0	0	1	1	Other	AMERICAN
R_3MfAl4Gnrx8FPGo	22	Asian American	Male	2	4	5	1	6	1	1	0	0	0	0	1	2	0	0	1	Male	AMERICAN
R_OAOAPqEyX6NkKlz	22	White	Male	1	2	6	1	6	2	#NULL!	2	0	0	1	1	0	0	0	0	Male	OTHER
R_3NWcVxk8DZdMa95	23	norwegian	male	#NULL!	1	9	1	6	1	7	0	0	0	0	3	0	1	0	0	Male	NORWEGIAN
R_2rvGQzje8dCLFsf	27	German	female	#NULL!	2	6	1	6	1	5	0	0	0	0	0	2	0	1	1	Female	GERMAN
R_2cdusuS3YoXRp09	28	British	Male	7	4	1	1	6	1	2	0	0	0	0	1	0	1	0	2	Male	UK
R_3lYdtwN8rJk4S3P	23	Brazilian	Male	3	3	1	1	6	1	7	1	0	1	1	0	1	0	1	0	Male	BRAZIL
R_1GxmjLcf9GIIsIS	24	Japanese American	Male	7	4	2	1	6	1	4	0	1	0	0	1	1	0	0	2	Male	AMERICAN
R_3MDz1nHaHUI2cQw	25	Russian	Male	2	2	1	1	6	1	6	0	0	0	0	0	1	3	0	1	Male	RUSSIAN
R_20U3dlsZEDCD9rZ	26	Asian	Male	3	3	1	1	6	2	#NULL!	0	0	0	0	0	0	0	2	3	Male	OTHER
R_cViqmIPYoSIVcsN	27	USA	Male	6	2	1	1	6	1	1	0	1	0	0	3	0	0	0	1	Male	USA
R_1hMViCgDQlmelAx	32	United States	Male	13	4	1	1	6	1	5	1	1	1	0	1	1	0	0	0	Male	USA
R_2eQj907xVCpO16G	35	German	Male	3	2	2	1	6	1	3	0	0	0	0	3	0	0	0	2	Male	GERMAN
R_3qdSIsxCrc7VQzK	18	Portuguese	Male	15	2	3	1	6	1	7	0	1	2	2	1	0	0	0	0	Male	PORTUGUESE
R_PIrdkZyWWxArz8t	19	United States	Male	16	2	6	1	6	1	11	0	2	0	0	1	1	0	0	2	Male	USA
R_2pRk2RQkPXd5gwe	27	Australian	Male	5	3	2	1	6	1	6	0	1	1	0	1	2	0	0	1	Male	AUSTRALIAN
R_sA3QmghnERwtFYZ	32	American	Male	5	4	1	1	6	2	#NULL!	1	1	1	0	1	1	0	0	1	Male	AMERICAN
R_bIaJUN2O5FK4Y2l	22	australian	male	1	1	6	1	6	1	4	1	1	2	0	1	1	0	0	1	Male	AUSTRALIAN
R_3lKtk9D5ST3AtCt	24	American	Male	4	6	5	1	6	1	2	0	0	1	0	2	1	0	0	3	Male	AMERICAN
R_5j805Z3BHyvInip	27	American	Female	16	4	1	1	6	1	5	1	1	0	0	2	0	2	0	2	Female	AMERICAN
R_dasRrxWC9MAGy2J	24	Brazilian	Male	9	3	4	1	6	1	2	1	2	0	0	2	0	1	0	3	Male	BRAZIL
R_2aLyKSNF55hWFeh	25	australian	male	12	3	1	1	6	1	5	0	0	0	0	2	2	2	0	3	Male	AUSTRALIAN
R_roTN23u6GAwpwM9	25	Ecuador	Male	#NULL!	3	4	1	6	1	2	1	0	0	1	1	1	2	1	2	Male	ECUADOR
R_1mI4bsnBdUmR25K	25	American	Male	5	3	1	1	6	2	#NULL!	1	0	1	0	2	1	1	1	3	Male	AMERICAN
R_3NU6Y1knkX9UD4m	20	American	Male	1	2	5	1	6	1	6	0	3	2	0	2	1	1	0	2	Male	AMERICAN
R_1q2j1ceGdXfGQaw	25	Norway	Man	3	1	3	1	6	1	1	1	1	1	2	0	2	0	1	3	Male	NORWEGIAN
R_OIIR4B9uUt8HczL	18	Caucasian/ Australian	famale	#NULL!	3	6	1	6	1	1	2	1	0	2	2	2	2	0	1	Female	AUSTRALIAN
R_2s07Yr5evHtvIn7	19	English	Apache Attack Helicopter	8	3	1	1	6	1	6	1	1	2	1	3	2	1	1	2	Other	UK
R_1gzQqVJy6BiLbUs	20	Spanish	Male	14	2	6	1	6	2	#NULL!	3	2	2	2	2	2	0	3	0	Male	SPANISH
R_3oC5EJnQmYGUCGv	33	usa	man	1	3	1	1	6	1	6	3	2	3	0	3	3	3	2	3	Male	USA
R_26ng6ub1sw3ZiLw	18	Dutch	Male	1	3	4	1	5	1	2	0	0	0	0	0	0	0	0	0	Male	DUTCH
R_byhZY5X2sEuslBn	18	American	Female	13	1	4	1	5	1	4	0	0	0	0	0	0	0	0	0	Female	AMERICAN
R_1meFhOLLs1YzBbH	18	Filipino-American	Male	1	3	5	1	5	1	2	0	0	0	0	0	0	0	0	0	Male	AMERICAN
R_1cRCyoDifrjy9AS	18	Brazilian	Male	5	2	6	1	5	1	5	0	0	0	0	0	0	0	0	0	Male	BRAZIL
R_1Gy9R4shjvfLSle	18	British	Male	4	2	4	1	5	1	4	0	0	0	0	0	0	0	0	0	Male	UK
R_10x9vo8WvvhDPJ7	18	American	Male	16	2	6	1	5	1	3	0	0	0	0	0	0	0	0	0	Male	AMERICAN
R_1hz2XghD4W4Y4ez	18	American	Male	16	2	4	1	5	1	3	0	0	0	0	0	0	0	0	0	Male	AMERICAN
R_3ijX7upN9Jnt5xO	18	Australian	Male	1	2	6	1	5	1	6	0	0	0	0	0	0	0	0	0	Male	AUSTRALIAN
R_8IJZGhdnzZku0il	18	Peruvian	Male	5	2	6	1	5	1	5	0	0	0	0	0	0	0	0	0	Male	PERUVIAN
R_30qm01E6oaKuGIT	18	British	Male	#NULL!	2	2	1	5	1	1	0	0	0	0	0	0	0	0	0	Male	UK
R_uyn6tCrxHVBJwAx	18	British	Male	#NULL!	3	4	1	5	1	4	0	0	0	0	0	0	0	0	0	Male	UK
R_DB4qyPDnRttRqI9	18	American	Male	#NULL!	2	4	1	5	1	3	0	0	0	0	0	0	0	0	0	Male	AMERICAN
R_D7BNpOrqKx4jE2Z	18	Canadian	Male	#NULL!	2	9	1	5	1	6	0	0	0	0	0	0	0	0	0	Male	CANADIAN
R_2Qh37JV8XwXqvDJ	19	S. Korean	Male	6	2	4	1	5	1	2	0	0	0	0	0	0	0	0	0	Male	SOUTH KOREAN
R_VP6f8PCIZD9cdLX	19	American	Male	16	2	4	1	5	1	5	0	0	0	0	0	0	0	0	0	Male	AMERICAN
R_xkY7AaIeAbyEuL7	19	Egyptian	Male	1	3	6	1	5	1	5	0	0	0	0	0	0	0	0	0	Male	EGYPTIAN
R_27VzSNSAhzfbpsn	19	Australian	Male	11	2	5	1	5	1	10	0	0	0	0	0	0	0	0	0	Male	AUSTRALIAN
R_3ml4nFgKMQXOD4Q	19	Filipino	Male	8	3	4	1	5	1	3	0	0	0	0	0	0	0	0	0	Male	FILIPINO
R_24OTb6NMlj5g07U	19	Dutch	Female	3	2	9	1	5	1	1	0	0	0	0	0	0	0	0	0	Female	DUTCH
R_qzqoXungyJ49Ofv	19	American	Male	10	3	4	1	5	1	4	0	0	0	0	0	0	0	0	0	Male	AMERICAN
R_1GUpV8ywbpLSVUc	19	American	Male	3	3	4	1	5	1	3	0	0	0	0	0	0	0	0	0	Male	AMERICAN
R_2CE8968z7xR81Zs	19	Canadian	Male	2	2	3	1	5	1	5	0	0	0	0	0	0	0	0	0	Male	CANADIAN
R_1lsEHNgqmhnPSCk	19	British	Male	11	4	4	1	5	1	2	0	0	0	0	0	0	0	0	0	Male	UK
R_3ndx8U0Gj5aP1KF	19	Canadian	Male	10	2	4	1	5	2	#NULL!	0	0	0	0	0	0	0	0	0	Male	CANADIAN
R_3kdCwqOj89Y0gVW	19	New Zealand	Male	16	2	4	1	5	1	9	0	0	0	0	0	0	0	0	0	Male	NEW ZEALAND
R_21aipd0UUbrtodM	19	singaporean	female	#NULL!	2	6	1	5	2	#NULL!	0	0	0	0	0	0	0	0	0	Female	SINGAPOREAN
R_1JDXySxWZq3V105	20	Amercian	Female	12	2	2	1	5	1	6	0	0	0	0	0	0	0	0	0	Female	AMERICAN
R_3Lhv5H9rJ9CFuNg	20	German	Male	2	2	6	1	5	1	3	0	0	0	0	0	0	0	0	0	Male	GERMAN
R_5yU8Isd7TvYCa5j	20	Danish	Male	16	2	4	1	5	1	5	0	0	0	0	0	0	0	0	0	Male	DANISH
R_0SrDMo4j4JjlD1v	20	American	Male	14	3	4	1	5	1	5	0	0	0	0	0	0	0	0	0	Male	AMERICAN
R_2CIiN7YZrHGAzUu	20	American	Male	1	2	1	1	5	1	1	0	0	0	0	0	0	0	0	0	Male	AMERICAN
R_1lzVodtzXxSxQzy	20	American	Male	16	3	4	1	5	1	3	0	0	0	0	0	0	0	0	0	Male	AMERICAN
R_2Xbt3MXjKlD5tdu	20	United States citizen/Hispanic	Female	4	4	2	1	5	2	#NULL!	0	0	0	0	0	0	0	0	0	Female	USA
R_3fleQ6UaWbadpDy	20	American	female	14	2	6	1	5	1	4	0	0	0	0	0	0	0	0	0	Female	AMERICAN
R_24pKesBvWHQhNZz	20	Dutch	Female	#NULL!	2	6	1	5	1	5	0	0	0	0	0	0	0	0	0	Female	DUTCH
R_1eXJ9AvIXqTPVT4	20	United States	Male	#NULL!	3	4	1	5	2	#NULL!	0	0	0	0	0	0	0	0	0	Male	USA
R_2R8F7gdzcy6wsHV	20	American (USA)	Male	#NULL!	3	3	1	5	1	6	0	0	0	0	0	0	0	0	0	Male	AMERICAN
R_1Ks4rVCoiYVvRGH	21	Canadian	Malw	16	4	1	1	5	1	1	0	0	0	0	0	0	0	0	0	Male	CANADIAN
R_27yBYWXu0phG6X3	21	Belgian	Male	16	4	6	1	5	1	6	0	0	0	0	0	0	0	0	0	Male	BELGIAN
R_8GoUzBp0UXGGkFP	21	American	Male	3	2	1	1	5	1	1	0	0	0	0	0	0	0	0	0	Male	AMERICAN
R_1hGATil90i8fAl7	21	Australian	Male	8	2	3	1	5	1	6	0	0	0	0	0	0	0	0	0	Male	AUSTRALIAN
R_23m5vDsWELkETPb	21	US	Male	10	3	1	1	5	1	11	0	0	0	0	0	0	0	0	0	Male	USA
R_27qVh4T95rwEz5H	21	United States	Male	15	3	1	1	5	1	3	0	0	0	0	0	0	0	0	0	Male	USA
R_1F5OaBGZVAVqHwK	21	Canadian	Male	3	3	1	1	5	1	3	0	0	0	0	0	0	0	0	0	Male	CANADIAN
R_2dvbJtv22TXx2nz	21	American	Male	7	3	4	1	5	1	6	0	0	0	0	0	0	0	0	0	Male	AMERICAN
R_etlxKHdHDPjZ6FP	21	Lithuanian	Male	3	3	1	1	5	2	#NULL!	0	0	0	0	0	0	0	0	0	Male	LITHUANIAN
R_r1KRW646ZbGYsKJ	21	America	Male	5	3	4	1	5	2	#NULL!	0	0	0	0	0	0	0	0	0	Male	AMERICAN
R_C1DCqRfJgKbQGRj	21	Slovenian	Male	5	4	6	1	5	1	6	0	0	0	0	0	0	0	0	0	Male	SLOVENIAN
R_3IWEWQqsbVUi4C8	21	Finnish	Male	3	3	6	1	5	1	4	0	0	0	0	0	0	0	0	0	Male	FINNISH
R_1BPjCMZ9QxYAFw4	21	White	Male	2	3	1	1	5	1	4	0	0	0	0	0	0	0	0	0	Male	OTHER
R_3kbJBkFTuAjUhtC	21	Australian	male	16	2	2	1	5	1	6	0	0	0	0	0	0	0	0	0	Male	AUSTRALIAN
R_3nclYq34303ky20	21	American	Male	8	3	1	1	5	2	#NULL!	0	0	0	0	0	0	0	0	0	Male	AMERICAN
R_2S9naXCsvCIWtsj	21	Asian-American	Male	1	3	6	1	5	1	5	0	0	0	0	0	0	0	0	0	Male	AMERICAN
R_2D0LFjVLjUTIkcq	21	Australian	Male	10	3	2	1	5	1	1	0	0	0	0	0	0	0	0	0	Male	AUSTRALIAN
R_3OiR31O3qCXn3lD	21	American	Female	16	3	4	1	5	1	2	0	0	0	0	0	0	0	0	0	Female	AMERICAN
R_1Nwa9isMNczj8Kn	21	Norwegian	Male	9	2	1	1	5	1	1	0	0	0	0	0	0	0	0	0	Male	NORWEGIAN
R_RJmVBfOVVaJ2fAJ	21	American	Male	11	3	5	1	5	1	1	0	0	0	0	0	0	0	0	0	Male	AMERICAN
R_2bNJDBCz3hebuTM	21	Romanian	Male	2	3	5	1	5	1	5	0	0	0	0	0	0	0	0	0	Male	ROMANIAN
R_3Mos4ZEc2wwinZs	21	Canadian	Male	10	4	5	1	5	1	5	0	0	0	0	0	0	0	0	0	Male	CANADIAN
R_T0MVHZlyUnfIkql	21	White/Caucasian	Male	#NULL!	3	2	1	5	1	5	0	0	0	0	0	0	0	0	0	Male	OTHER
R_wN8KkDiiFHZv4eR	21	white	male	#NULL!	2	4	1	5	1	2	0	0	0	0	0	0	0	0	0	Male	OTHER
R_3kmGKEKqn6kcqpP	21	United States of America	Male	#NULL!	3	1	1	5	1	7	0	0	0	0	0	0	0	0	0	Male	USA
R_vwf4p7dxKhgK5Zn	21	Canadian	Male	#NULL!	2	2	1	5	1	7	0	0	0	0	0	0	0	0	0	Male	CANADIAN
R_DnL8lJH7DY1geo9	21	US	Male	#NULL!	3	4	1	5	1	3	0	0	0	0	0	0	0	0	0	Male	USA
R_3G7jkfw0Hghkgr3	22	Asian	Male	14	4	3	1	5	1	1	0	0	0	0	0	0	0	0	0	Male	OTHER
R_2EEI79tdXweC2kZ	22	American	Male	2	3	4	1	5	1	5	0	0	0	0	0	0	0	0	0	Male	AMERICAN
R_338Y9m0TNxnSb5i	22	North American/White	Male	16	4	5	1	5	1	5	0	0	0	0	0	0	0	0	0	Male	AMERICAN
R_3J9HZP5AnYObmpY	22	AMERICA!!	Male	16	3	6	1	5	2	#NULL!	0	0	0	0	0	0	0	0	0	Male	AMERICAN
R_1jkdjZz4IiRrl8T	22	American	Male	7	3	4	1	5	1	6	0	0	0	0	0	0	0	0	0	Male	AMERICAN
R_YRmP4keK6Sn5KYp	22	Mexican	Male	12	3	1	1	5	1	2	0	0	0	0	0	0	0	0	0	Male	MEXICAN
R_xhXkUYwxqfx6TmN	22	Spanish	Male	2	3	4	1	5	1	3	0	0	0	0	0	0	0	0	0	Male	SPANISH
R_3fotXJVzJzvfEzY	22	Canadian	Male	16	4	1	1	5	1	5	0	0	0	0	0	0	0	0	0	Male	CANADIAN
R_24hCveqatM7gNRq	22	German	Male	4	4	1	1	5	1	4	0	0	0	0	0	0	0	0	0	Male	GERMAN
R_1LnUtldnVYDWGtR	22	Canadian	Male	4	3	4	1	5	1	3	0	0	0	0	0	0	0	0	0	Male	CANADIAN
R_3CUEHtbkxFJWTRX	22	Dominican	Male	13	4	1	1	5	1	3	0	0	0	0	0	0	0	0	0	Male	DOMINICAN
R_Y9UwTAPwCZOuahb	22	Korean	Male	8	4	5	1	5	1	6	0	0	0	0	0	0	0	0	0	Male	KOREAN
R_1QuclEosLsHEHdg	22	NZ	Male	10	4	3	1	5	1	7	0	0	0	0	0	0	0	0	0	Male	NEW ZEALAND
R_3j3BSMngkjapqdo	22	American	Male	1	2	1	1	5	2	#NULL!	0	0	0	0	0	0	0	0	0	Male	AMERICAN
R_aahJfIyhAZd38Yx	22	American	Male	15	4	1	1	5	1	6	0	0	0	0	0	0	0	0	0	Male	AMERICAN
R_2wpNMe1t1rb0S5g	22	Danish	Male	3	2	4	1	5	1	6	0	0	0	0	0	0	0	0	0	Male	DANISH
R_1QiHbe8KojyUW4S	22	US	Male	4	3	1	1	5	1	5	0	0	0	0	0	0	0	0	0	Male	USA
R_3Liowl7aftWhNq8	22	American	Male	#NULL!	4	3	1	5	1	3	0	0	0	0	0	0	0	0	0	Male	AMERICAN
R_24IQb7ABuCnRZ0X	23	Dutch	Male	5	4	1	1	5	1	9	0	0	0	0	0	0	0	0	0	Male	DUTCH
R_32LqV4UBWOgifgJ	23	American	Male	15	2	2	1	5	1	6	0	0	0	0	0	0	0	0	0	Male	AMERICAN
R_3GleWrsUkSqMKaT	23	German	Male	2	3	1	1	5	1	1	0	0	0	0	0	0	0	0	0	Male	GERMAN
R_2S83icvxJkEPNfB	23	USA	Male	2	5	5	1	5	1	3	0	0	0	0	0	0	0	0	0	Male	USA
R_3mlBFWhHGgeenbI	23	Canadian	Male	14	1	2	1	5	1	1	0	0	0	0	0	0	0	0	0	Male	CANADIAN
R_2tbWEJH7MDNdhjp	23	Unitedstatesian	Male	4	3	1	1	5	1	5	0	0	0	0	0	0	0	0	0	Male	USA
R_24vXx54kU20HWO5	23	US	Male	4	4	1	1	5	1	2	0	0	0	0	0	0	0	0	0	Male	USA
R_9skmmuo8OLYvBmh	23	Belgium	Male	14	4	1	1	5	1	9	0	0	0	0	0	0	0	0	0	Male	BELGIAN
R_ThpiDuxhSSoHzTr	23	Russian	Male	2	3	4	1	5	1	6	0	0	0	0	0	0	0	0	0	Male	RUSSIAN
R_YQTU8O9HMH82m1X	23	Norwegian	Male	1	3	3	1	5	1	4	0	0	0	0	0	0	0	0	0	Male	NORWEGIAN
R_21ul7EUlEr5oeis	23	Hungarian	The superior one	1	4	6	1	5	1	4	0	0	0	0	0	0	0	0	0	Other	HUNGARIAN
R_e5q9JgFDlsui2Ix	23	American	Female	4	3	1	1	5	2	#NULL!	0	0	0	0	0	0	0	0	0	Female	AMERICAN
R_3HOhde24lp2xaQK	23	American	Female	8	4	1	1	5	1	3	0	0	0	0	0	0	0	0	0	Female	AMERICAN
R_2zd5nj4ZkrtpFxH	23	American	Male	13	4	1	1	5	1	7	0	0	0	0	0	0	0	0	0	Male	AMERICAN
R_3q8yE9NzWjTw8di	23	American (USA)	Male	10	3	5	1	5	1	13	0	0	0	0	0	0	0	0	0	Male	AMERICAN
R_3dN8vLedNcwraO7	23	American	Male	2	3	4	1	5	1	7	0	0	0	0	0	0	0	0	0	Male	AMERICAN
R_2bT1ll2xHCdCsWv	23	Singaporean (Chinese)	Male	4	3	3	1	5	1	7	0	0	0	0	0	0	0	0	0	Male	SINGAPOREAN
R_qOQLVtuj84OkIxP	23	American	Male	3	3	4	1	5	1	5	0	0	0	0	0	0	0	0	0	Male	AMERICAN
R_1oomIAHD9BvthW9	23	Filipino	Male	11	4	4	1	5	1	1	0	0	0	0	0	0	0	0	0	Male	FILIPINO
R_2XcFZwT4Hd2rJWE	23	American	Male	10	4	1	1	5	1	3	0	0	0	0	0	0	0	0	0	Male	AMERICAN
R_1fa8YUG9IUKfFcS	23	American	Male	12	3	1	1	5	2	#NULL!	0	0	0	0	0	0	0	0	0	Male	AMERICAN
R_1Iyr8Ffb7HdFUgv	24	African american	Male	4	2	2	1	5	1	5	0	0	0	0	0	0	0	0	0	Male	AMERICAN
R_xxynzui3rv9Q83T	24	British	Female	11	4	1	1	5	1	10	0	0	0	0	0	0	0	0	0	Female	UK
R_2zHiBhsN4uiVlJm	24	Bulgarian	male	3	4	5	1	5	1	5	0	0	0	0	0	0	0	0	0	Male	BULGARIAN
R_2q9OTEjfhCGTY4k	24	American	Male	6	3	1	1	5	1	3	0	0	0	0	0	0	0	0	0	Male	AMERICAN
R_UryMm9tL0nWnwqd	24	British	Male	6	4	1	1	5	1	1	0	0	0	0	0	0	0	0	0	Male	UK
R_1K7FQXpzmpRe3lz	24	United States	Male	4	3	3	1	5	1	1	0	0	0	0	0	0	0	0	0	Male	USA
R_1Kd9NBm0VVSL7JR	24	Irish	Male	2	3	2	1	5	1	3	0	0	0	0	0	0	0	0	0	Male	IRISH
R_4GUoWRWprILlLLX	24	Saudi arabian	Male	4	4	6	1	5	1	1	0	0	0	0	0	0	0	0	0	Male	SAUDI ARABIAN
R_2zwkkJFqML4mCM4	24	Danish	Male	12	4	6	1	5	2	#NULL!	0	0	0	0	0	0	0	0	0	Male	DANISH
R_OjbrMscKqELFwvT	24	Canadian	Male	6	3	1	1	5	1	2	0	0	0	0	0	0	0	0	0	Male	CANADIAN
R_x935eZYW9j73Dvb	24	American	Male	6	3	1	1	5	1	4	0	0	0	0	0	0	0	0	0	Male	AMERICAN
R_skbMRF9mSAPGWLT	24	Swedish	Male	1	1	9	1	5	1	3	0	0	0	0	0	0	0	0	0	Male	SWEDISH
R_1ouvjCW0qsb2cbE	24	Canadian	Male	4	3	1	1	5	1	1	0	0	0	0	0	0	0	0	0	Male	CANADIAN
R_6sCHWEDrFnAYBr3	24	American	Male	6	3	5	1	5	1	4	0	0	0	0	0	0	0	0	0	Male	AMERICAN
R_bOgDuK78HSnjopr	24	American	Male	7	3	4	1	5	1	6	0	0	0	0	0	0	0	0	0	Male	AMERICAN
R_1DRO4ZA98fiJ5kc	24	american	male	7	2	1	1	5	1	3	0	0	0	0	0	0	0	0	0	Male	AMERICAN
R_3PQV0DoqguNnq99	24	British	Male	11	3	1	1	5	1	5	0	0	0	0	0	0	0	0	0	Male	UK
R_bQP5K18LKJeg8al	24	Denmark	Male	#NULL!	4	4	1	5	2	#NULL!	0	0	0	0	0	0	0	0	0	Male	DANISH
R_2ta0Ux5awKFJ7uc	25	White	Male	15	4	1	1	5	1	3	0	0	0	0	0	0	0	0	0	Male	OTHER
R_3PXCh0a75bNBjmS	25	Swedish	Male	1	3	2	1	5	1	6	0	0	0	0	0	0	0	0	0	Male	SWEDISH
R_cUg3P3uh2By3qY9	25	American	Male	14	4	1	1	5	1	3	0	0	0	0	0	0	0	0	0	Male	AMERICAN
R_wOdTfEkWicPr1Jv	25	Finnish	Male	4	3	4	1	5	1	7	0	0	0	0	0	0	0	0	0	Male	FINNISH
R_3g8ebXlAw2FAiID	25	French	Male	1	5	4	1	5	1	3	0	0	0	0	0	0	0	0	0	Male	FRANCE
R_3UxkSkWA7MwQrV7	25	English	Male	4	4	1	1	5	1	3	0	0	0	0	0	0	0	0	0	Male	UK
R_2zo6R0hXVxKfXl3	25	American	Woman	7	4	2	1	5	1	2	0	0	0	0	0	0	0	0	0	Female	AMERICAN
R_eVzHVL0Ugd5VE3v	25	British	Male	5	4	1	1	5	1	3	0	0	0	0	0	0	0	0	0	Male	UK
R_23NPKuNmclh1qaB	25	Estonian	Male	1	3	1	1	5	1	6	0	0	0	0	0	0	0	0	0	Male	ESTONIAN
R_1g1qOSNSyW21iWU	25	Norwegian	Male	1	4	6	1	5	1	5	0	0	0	0	0	0	0	0	0	Male	NORWEGIAN
R_22mPiNlOWL1A7YA	25	American	Male	8	4	1	1	5	1	3	0	0	0	0	0	0	0	0	0	Male	AMERICAN
R_1QbzKJpeqLK1WcF	25	American	Male	7	4	1	1	5	1	2	0	0	0	0	0	0	0	0	0	Male	AMERICAN
R_1NeOAmDXKg3Ou0D	25	American	Male	15	5	4	1	5	1	4	0	0	0	0	0	0	0	0	0	Male	AMERICAN
R_3h6IwWwJR4QJzHo	25	USA	Female	10	4	1	1	5	1	4	0	0	0	0	0	0	0	0	0	Female	USA
R_WeqsUZHkFIuFwLD	25	united states	male	16	3	4	1	5	1	4	0	0	0	0	0	0	0	0	0	Male	USA
R_2DOHhi0qVQMWTum	25	United States	Male	12	3	6	1	5	1	5	0	0	0	0	0	0	0	0	0	Male	USA
R_1q96EMbowTBnCNG	25	Usa	male	12	4	2	1	5	1	4	0	0	0	0	0	0	0	0	0	Male	USA
R_1DAsSIUSVuJQg6t	25	New Zealand	Male	10	4	1	1	5	1	2	0	0	0	0	0	0	0	0	0	Male	NEW ZEALAND
R_3k86WOwVooyMKsj	25	American	Male	16	3	1	1	5	1	5	0	0	0	0	0	0	0	0	0	Male	AMERICAN
R_2Qlo5W2Q6gOX3qn	25	American	Prefer not to say	9	4	1	1	5	2	#NULL!	0	0	0	0	0	0	0	0	0	PNTA	AMERICAN
R_2dGbto29JNFuSAc	25	English	Male	7	3	1	1	5	1	3	0	0	0	0	0	0	0	0	0	Male	UK
R_1laf5FPkyBTrDNY	25	American	Male	14	4	1	1	5	1	2	0	0	0	0	0	0	0	0	0	Male	AMERICAN
R_2TSIODyIw5PnbNY	25	romanian	male	3	4	3	1	5	2	#NULL!	0	0	0	0	0	0	0	0	0	Male	ROMANIAN
R_p5xxNsGr1Vuu62Z	25	German	Male	6	4	1	1	5	1	4	0	0	0	0	0	0	0	0	0	Male	GERMAN
R_2qkEy326o0hG3pP	25	south african	male	6	4	1	1	5	2	#NULL!	0	0	0	0	0	0	0	0	0	Male	SOUTH AFRICAN
R_1P8mhwmxy2rt1zg	26	American (USA)	Female	9	3	4	1	5	1	4	0	0	0	0	0	0	0	0	0	Female	AMERICAN
R_r29KFzuzbhB66VX	26	American	Female	7	3	1	1	5	1	5	0	0	0	0	0	0	0	0	0	Female	AMERICAN
R_1GIJYlWmRE1VRdV	26	USA	Male	7	2	1	1	5	1	5	0	0	0	0	0	0	0	0	0	Male	USA
R_2XhdbijrKyh2JSH	26	American/Mexican	Male	9	4	3	1	5	1	1	0	0	0	0	0	0	0	0	0	Male	AMERICAN
R_1GWkzgilVOjDgfn	26	British	Prefer not to say	14	4	1	1	5	1	3	0	0	0	0	0	0	0	0	0	PNTA	UK
R_XLpcqnC72SOr3jP	26	American	Male	12	3	1	1	5	1	3	0	0	0	0	0	0	0	0	0	Male	AMERICAN
R_1JXcyaERPrBnVb7	26	russian	m	5	5	1	1	5	1	2	0	0	0	0	0	0	0	0	0	Male	RUSSIAN
R_3j8s736RpwTGWZc	26	Swedish	Male	6	3	1	1	5	1	1	0	0	0	0	0	0	0	0	0	Male	SWEDISH
R_3PFBeyZJWDFfFzP	26	Swedish	Male	2	2	3	1	5	1	9	0	0	0	0	0	0	0	0	0	Male	SWEDISH
R_32JHswKT9jdiMFX	26	german	female	8	4	2	1	5	1	3	0	0	0	0	0	0	0	0	0	Female	GERMAN
R_31sHTxjr1voAxiM	26	Asain	Male	2	4	2	1	5	1	3	0	0	0	0	0	0	0	0	0	Male	OTHER
R_3GuNYoJ4GbIzxQx	26	Amweican	Male	7	3	1	1	5	1	8	0	0	0	0	0	0	0	0	0	Male	AMERICAN
R_1KlsYgTLuuGR0m6	26	german	male	11	3	1	1	5	1	9	0	0	0	0	0	0	0	0	0	Male	GERMAN
R_0xJ1W9naJuMwx9L	26	United States	Male	16	4	1	1	5	1	10	0	0	0	0	0	0	0	0	0	Male	USA
R_1Iag2lYXNsX8gPL	27	Peruvian	Male	4	6	1	1	5	1	1	0	0	0	0	0	0	0	0	0	Male	PERUVIAN
R_2VI2H9poqc5BLnA	27	USA	Male	7	4	1	1	5	2	#NULL!	0	0	0	0	0	0	0	0	0	Male	USA
R_wYqoRmaZ97IJZpD	27	White American	Male	5	3	1	1	5	1	3	0	0	0	0	0	0	0	0	0	Male	AMERICAN
R_3LbtWmLhcOMdYDd	27	Spanish	Male	2	5	1	1	5	1	2	0	0	0	0	0	0	0	0	0	Male	SPANISH
R_V4Mk7EPiMXAXwIN	27	Asian	Female	7	5	1	1	5	1	1	0	0	0	0	0	0	0	0	0	Female	OTHER
R_25MzQQsfgdKgEmQ	27	Finnish	Male	6	2	1	1	5	1	6	0	0	0	0	0	0	0	0	0	Male	FINNISH
R_322WIBOTnZ5kPR3	27	Canadian	Male	8	4	2	1	5	1	2	0	0	0	0	0	0	0	0	0	Male	CANADIAN
R_2AQKdYszctktJFH	27	American	Male	14	3	6	1	5	1	5	0	0	0	0	0	0	0	0	0	Male	AMERICAN
R_1mjWfvBDmK49c5J	27	American	Male	13	4	1	1	5	1	4	0	0	0	0	0	0	0	0	0	Male	AMERICAN
R_1IFtxsD4PFPtd7m	27	Sweden	Male	3	2	2	1	5	1	3	0	0	0	0	0	0	0	0	0	Male	SWEDISH
R_0oAjIe8BjOZuhtT	27	British	Male	5	3	1	1	5	1	3	0	0	0	0	0	0	0	0	0	Male	UK
R_31plWqm9mKwVAeC	27	Canadian	M	16	4	1	1	5	1	5	0	0	0	0	0	0	0	0	0	Male	CANADIAN
R_2YKwuuoiXuSlAAT	27	American	Male	8	3	2	1	5	1	6	0	0	0	0	0	0	0	0	0	Male	AMERICAN
R_3MajQIZp6HD0bgi	27	American	Male	16	4	6	1	5	1	2	0	0	0	0	0	0	0	0	0	Male	AMERICAN
R_2VqLdmbUoSzj18g	27	Hong kong	Male	6	6	1	1	5	1	1	0	0	0	0	0	0	0	0	0	Male	HONG KONG
R_zYVSytbesCxfmpz	27	Belgian	Male	#NULL!	4	6	1	5	2	#NULL!	0	0	0	0	0	0	0	0	0	Male	BELGIAN
R_1H7hLRv2Tf5EpVc	28	Romanian	Male	2	5	1	1	5	2	#NULL!	0	0	0	0	0	0	0	0	0	Male	ROMANIAN
R_1K2zqub3wEvp0ii	28	USA	Male	16	3	1	1	5	1	5	0	0	0	0	0	0	0	0	0	Male	USA
R_3NVZEvnrz6RIPBu	28	American	Male	5	4	1	1	5	1	7	0	0	0	0	0	0	0	0	0	Male	AMERICAN
R_2Br1R7vvMsiXfHM	28	American	Male	5	4	1	1	5	1	1	0	0	0	0	0	0	0	0	0	Male	AMERICAN
R_TelCALTvP8DuZrz	28	United States	Male	16	4	1	1	5	1	5	0	0	0	0	0	0	0	0	0	Male	USA
R_2ZKVuZ08IcWbdfB	28	Canadian	Female	6	4	1	1	5	1	4	0	0	0	0	0	0	0	0	0	Female	CANADIAN
R_tXUKmWNYcFhZ8hr	28	Canadian	Male	1	2	9	1	5	1	10	0	0	0	0	0	0	0	0	0	Male	CANADIAN
R_2cBnPtc1acwf0bp	28	Swedish	Male	10	4	1	1	5	1	5	0	0	0	0	0	0	0	0	0	Male	SWEDISH
R_3gRYuFasdI11bzA	28	Netherlands	Male	7	4	1	1	5	1	3	0	0	0	0	0	0	0	0	0	Male	DUTCH
R_2X0BzJ7HNWLi0uI	28	American	M	16	7	1	1	5	1	3	0	0	0	0	0	0	0	0	0	Male	AMERICAN
R_3L0WmaRuqRn7Ma3	28	North American (US)	Male	5	3	3	1	5	1	4	0	0	0	0	0	0	0	0	0	Male	AMERICAN
R_A5HZO8imhukCZVf	28	American	Male	9	4	1	1	5	1	5	0	0	0	0	0	0	0	0	0	Male	AMERICAN
R_1E4FYXiMhEP3aQ6	28	American	Male	13	4	1	1	5	1	5	0	0	0	0	0	0	0	0	0	Male	AMERICAN
R_1myB9fSlGNqi6DV	28	American	Male	12	5	1	1	5	1	4	0	0	0	0	0	0	0	0	0	Male	AMERICAN
R_3p08rPc2Zc1P9cc	28	American	Male	5	2	1	1	5	1	5	0	0	0	0	0	0	0	0	0	Male	AMERICAN
R_1BaeDyLFefjyQyl	28	Spanish	Male	4	5	1	1	5	2	#NULL!	0	0	0	0	0	0	0	0	0	Male	SPANISH
R_2ZWANqV9U52Q14S	28	Scottish	Male	5	4	1	1	5	1	1	0	0	0	0	0	0	0	0	0	Male	UK
R_1ihajbDZiSLZoM8	28	Dutch	Male	#NULL!	3	9	1	5	1	8	0	0	0	0	0	0	0	0	0	Male	DUTCH
R_3I0NfybCzPplFfc	29	US American	Woman	9	3	8	1	5	1	4	0	0	0	0	0	0	0	0	0	Female	USA
R_3piill4Oc8CfFbq	29	American	Male	6	4	1	1	5	1	8	0	0	0	0	0	0	0	0	0	Male	AMERICAN
R_2bIysRQwe15s9sE	29	American	Female	7	4	1	1	5	1	5	0	0	0	0	0	0	0	0	0	Female	AMERICAN
R_1rk67frcQ9WCZzK	29	US	Male	13	3	1	1	5	1	1	0	0	0	0	0	0	0	0	0	Male	USA
R_12lkT29SNFDeNAv	29	Canada	Male	7	3	1	1	5	2	#NULL!	0	0	0	0	0	0	0	0	0	Male	CANADIAN
R_2f0xelqvRmUizcd	29	Irish	Male	5	3	1	1	5	1	5	0	0	0	0	0	0	0	0	0	Male	IRISH
R_2wKOzfv2bOZnhzY	29	USA	Male	16	4	1	1	5	1	8	0	0	0	0	0	0	0	0	0	Male	USA
R_cYlNkhBTWEsu9yN	29	US	Male	16	5	1	1	5	1	3	0	0	0	0	0	0	0	0	0	Male	USA
R_VI6BkZe5vJwsz4t	29	American	Male	8	4	1	1	5	1	4	0	0	0	0	0	0	0	0	0	Male	AMERICAN
R_bqs33q5pB4ljAfT	29	American (US)	Male	15	3	1	1	5	1	1	0	0	0	0	0	0	0	0	0	Male	AMERICAN
R_XTCLUjMokRJYEmt	29	American	Male	16	4	1	1	5	1	2	0	0	0	0	0	0	0	0	0	Male	AMERICAN
R_31WVUu6nN5qgLc8	29	American	Male	1	1	3	1	5	1	10	0	0	0	0	0	0	0	0	0	Male	AMERICAN
R_2vdCtOLpIuCekkJ	30	german	male	2	4	4	1	5	1	2	0	0	0	0	0	0	0	0	0	Male	GERMAN
R_1eCtC50DEGmSjQg	30	American	Female	8	4	1	1	5	1	5	0	0	0	0	0	0	0	0	0	Female	AMERICAN
R_3po4UO6WnKnXhY4	30	Romanian	Male	2	4	1	1	5	1	8	0	0	0	0	0	0	0	0	0	Male	ROMANIAN
R_1kHWPpASfnayCDw	30	USA	Male	16	5	1	1	5	1	3	0	0	0	0	0	0	0	0	0	Male	USA
R_25RYp4XUTcQ0kC9	30	US	Male	16	4	1	1	5	1	2	0	0	0	0	0	0	0	0	0	Male	USA
R_1CIrSAqvRGBRx8e	30	Canadian	Male	2	4	6	1	5	1	1	0	0	0	0	0	0	0	0	0	Male	CANADIAN
R_307ZKfAWwRk2qIz	30	American	Male	6	2	9	1	5	1	5	0	0	0	0	0	0	0	0	0	Male	AMERICAN
R_1l9x7i5b3ZkPvtP	30	Swedish	Male	16	3	1	1	5	1	7	0	0	0	0	0	0	0	0	0	Male	SWEDISH
R_1rIBA94VEY9VMEV	30	Canadian	Male	14	4	1	1	5	1	3	0	0	0	0	0	0	0	0	0	Male	CANADIAN
R_10Avl72ehJlGl4h	30	US	M	9	5	1	1	5	1	1	0	0	0	0	0	0	0	0	0	Male	USA
R_6Rnotiu9GlXufx7	30	Swedish	Sikorsky UH-60 Black Hawk	16	4	1	1	5	2	#NULL!	0	0	0	0	0	0	0	0	0	Other	SWEDISH
R_31noS621WNJrT5z	30	American	Male	8	4	2	1	5	1	5	0	0	0	0	0	0	0	0	0	Male	AMERICAN
R_3nvMwKfm6WnUdOo	30	USA	Male	10	3	9	1	5	1	9	0	0	0	0	0	0	0	0	0	Male	USA
R_Y9ehdHbuce3o6Yh	30	American	Male	10	4	1	1	5	2	#NULL!	0	0	0	0	0	0	0	0	0	Male	AMERICAN
R_2OMYl1OvlcPtetu	30	Swedish	Male	13	2	1	1	5	1	5	0	0	0	0	0	0	0	0	0	Male	SWEDISH
R_1BXZsDqUhl7bBd7	30	USA	Male	16	5	1	1	5	1	1	0	0	0	0	0	0	0	0	0	Male	USA
R_D03lZzF9bEWt7yh	30	American	Male	7	2	3	1	5	1	3	0	0	0	0	0	0	0	0	0	Male	AMERICAN
R_29iVhzR47BeljUZ	30	USA	male	5	7	3	1	5	1	1	0	0	0	0	0	0	0	0	0	Male	USA
R_1k02jFSq91iYUj2	30	American	Male	16	3	3	1	5	1	1	0	0	0	0	0	0	0	0	0	Male	AMERICAN
R_1ifd5S5prfD8yrO	31	American	Male	8	3	1	1	5	1	1	0	0	0	0	0	0	0	0	0	Male	AMERICAN
R_3oEZhRO4QBw7kww	31	Canadian	Male	6	3	8	1	5	1	4	0	0	0	0	0	0	0	0	0	Male	CANADIAN
R_2SrePfbKobRgV2J	31	Irish American	Male	6	4	1	1	5	1	4	0	0	0	0	0	0	0	0	0	Male	AMERICAN
R_t0aaVIvrQUXiSg9	31	American	Male	13	3	1	1	5	1	4	0	0	0	0	0	0	0	0	0	Male	AMERICAN
R_3EDMyY6cbam0qbY	31	American	Male	10	4	1	1	5	1	6	0	0	0	0	0	0	0	0	0	Male	AMERICAN
R_eCWWNg1tp6du0TL	31	Greek	Male	4	3	1	1	5	1	3	0	0	0	0	0	0	0	0	0	Male	GREEK
R_pisNLRMsqqQrOF3	31	USA	Male	16	4	1	1	5	1	5	0	0	0	0	0	0	0	0	0	Male	USA
R_3GiyObZCrLQlZLe	31	German	female	7	3	1	1	5	1	3	0	0	0	0	0	0	0	0	0	Female	GERMAN
R_25N1rBeCokchPmJ	32	American	Male	15	2	1	1	5	1	5	0	0	0	0	0	0	0	0	0	Male	AMERICAN
R_bIbdfgAbDjmzHY5	32	American	Male	13	4	1	1	5	1	1	0	0	0	0	0	0	0	0	0	Male	AMERICAN
R_24vnPejZ5CoEO6u	32	White (Caucasian)	male	1	2	1	1	5	1	6	0	0	0	0	0	0	0	0	0	Male	OTHER
R_s5JKVQsprSx2tPj	32	White	Male	12	2	1	1	5	1	3	0	0	0	0	0	0	0	0	0	Male	OTHER
R_3rSaWmNzbhQx0jI	32	Scandinavian	Male	12	2	1	1	5	1	7	0	0	0	0	0	0	0	0	0	Male	OTHER
R_1pAlIrMFOzkLBzI	32	New Zealand European	Male	14	4	1	1	5	1	4	0	0	0	0	0	0	0	0	0	Male	NEW ZEALAND
R_3feCU2pHeKVdokj	32	American	Female	14	3	8	1	5	1	5	0	0	0	0	0	0	0	0	0	Female	AMERICAN
R_2DP0h7PWJisBAcu	33	US/UK	M	15	4	1	1	5	1	5	0	0	0	0	0	0	0	0	0	Male	USA
R_1jDNPRFUhnAtTam	33	Canadian	Male	12	4	3	1	5	1	3	0	0	0	0	0	0	0	0	0	Male	CANADIAN
R_22EoNOfxeFZXcEA	33	german	male	7	2	1	1	5	1	4	0	0	0	0	0	0	0	0	0	Male	GERMAN
R_3h4SrpD1i0ECJNH	33	german	male	8	4	1	1	5	1	2	0	0	0	0	0	0	0	0	0	Male	GERMAN
R_yU3vmPMXLWDP1Dj	33	Georgian	Male	13	5	1	1	5	2	#NULL!	0	0	0	0	0	0	0	0	0	Male	GEORGIAN
R_vcBoJE68p2oZIgV	33	American	Male	13	3	1	1	5	1	3	0	0	0	0	0	0	0	0	0	Male	AMERICAN
R_2obZ94WBy6Molax	34	Caucasian	Male	16	2	1	1	5	1	5	0	0	0	0	0	0	0	0	0	Male	OTHER
R_BxkP0jBBzUYu4hz	34	American (USA)	Male	16	4	1	1	5	1	3	0	0	0	0	0	0	0	0	0	Male	AMERICAN
R_735pYoMFK2iiueR	34	USA	Male	12	4	1	1	5	1	3	0	0	0	0	0	0	0	0	0	Male	USA
R_2Y3ecZxODOWmRnT	34	American	Male	5	3	1	1	5	1	5	0	0	0	0	0	0	0	0	0	Male	AMERICAN
R_1mCbn8KHnn9iYC5	34	USA	Male	16	3	1	1	5	1	5	0	0	0	0	0	0	0	0	0	Male	USA
R_2WGNVYgU2Zh4aCI	34	German	Male	6	2	1	1	5	1	6	0	0	0	0	0	0	0	0	0	Male	GERMAN
R_2wnpQ4Bo643Kk5a	34	American	Whitw	16	7	8	1	5	1	5	0	0	0	0	0	0	0	0	0	Other	AMERICAN
R_xi92zugITsNqNtn	35	Canadian	Male	2	1	3	1	5	1	6	0	0	0	0	0	0	0	0	0	Male	CANADIAN
R_rpE7QZ5ukcAm3Kx	35	USA	Male	4	3	1	1	5	1	4	0	0	0	0	0	0	0	0	0	Male	USA
R_3JJDUUdY02CEhbe	35	German	male	12	7	1	1	5	1	5	0	0	0	0	0	0	0	0	0	Male	GERMAN
R_10NUKL9AFbxFJ3F	35	Texan	Male	14	3	1	1	5	1	3	0	0	0	0	0	0	0	0	0	Male	USA
R_2zLUckavZWi7BiW	35	Usa	Male	3	4	1	1	5	1	6	0	0	0	0	0	0	0	0	0	Male	USA
R_9nLkbuOWw7dpdkJ	35	USA	M	16	6	1	1	5	1	1	0	0	0	0	0	0	0	0	0	Male	USA
R_1rucIVOdXsC2RfJ	35	Belgian	Male	6	5	1	1	5	1	6	0	0	0	0	0	0	0	0	0	Male	BELGIAN
R_3jdgCsEHl61ZmpB	35	USA	Male	16	4	1	1	5	2	#NULL!	0	0	0	0	0	0	0	0	0	Male	USA
R_1QEm3FBIPXW8Mns	36	American	Male	14	7	1	1	5	1	5	0	0	0	0	0	0	0	0	0	Male	AMERICAN
R_3jUwrZ1GQ3BYkn3	36	American	Male	9	2	1	1	5	1	4	0	0	0	0	0	0	0	0	0	Male	AMERICAN
R_3m3r9nFGiG6Pztx	36	American	Male	16	4	1	1	5	1	3	0	0	0	0	0	0	0	0	0	Male	AMERICAN
R_3LjY1aTko2mrHNH	36	American	Male	9	3	1	1	5	1	5	0	0	0	0	0	0	0	0	0	Male	AMERICAN
R_1pMZjsXVmIzBJx5	36	Taiwan	Male	16	4	1	1	5	1	3	0	0	0	0	0	0	0	0	0	Male	TAIWANESE
R_e5JDQHuwE31UlgZ	36	US	Male	15	3	1	1	5	1	2	0	0	0	0	0	0	0	0	0	Male	USA
R_3KpWTFl1qPPIHIg	36	American	Male	10	3	1	1	5	1	6	0	0	0	0	0	0	0	0	0	Male	AMERICAN
R_9Y27rc47oAoDWBX	37	American	Male	16	4	1	1	5	1	5	0	0	0	0	0	0	0	0	0	Male	AMERICAN
R_3etcWAeaJx2rMu5	38	USA	Male	10	3	3	1	5	1	5	0	0	0	0	0	0	0	0	0	Male	USA
R_sAtWcgU3XiXqCkh	38	Usa	Male	12	5	1	1	5	1	2	0	0	0	0	0	0	0	0	0	Male	USA
R_z7jMYYNlJmLJ9Qt	38	American (United States)	Cis-male	11	4	1	1	5	1	3	0	0	0	0	0	0	0	0	0	Male	AMERICAN
R_Asq5o30VnTNR4Y1	38	English	Male	7	4	1	1	5	1	5	0	0	0	0	0	0	0	0	0	Male	UK
R_2uJKQfG6hpXKeI7	39	French	Male	3	5	1	1	5	1	3	0	0	0	0	0	0	0	0	0	Male	FRANCE
R_3lsstAZZs7TYwIx	40	USA	Male	16	3	1	1	5	2	#NULL!	0	0	0	0	0	0	0	0	0	Male	USA
R_2Sc2uy2CZIxOic1	40	American	Male	16	3	1	1	5	1	5	0	0	0	0	0	0	0	0	0	Male	AMERICAN
R_2TvieKVJwoJcxhF	40	USA	Male	10	4	1	1	5	1	5	0	0	0	0	0	0	0	0	0	Male	USA
R_2E3IzayrXU63jOl	41	American	Male	13	6	1	1	5	1	5	0	0	0	0	0	0	0	0	0	Male	AMERICAN
R_3GdmFaG8mTiVmaf	42	White	Male	16	5	1	1	5	1	3	0	0	0	0	0	0	0	0	0	Male	OTHER
R_0NvVgexHLkgGUNP	42	American	Male	13	3	1	1	5	1	6	0	0	0	0	0	0	0	0	0	Male	AMERICAN
R_2EEJHH0WGvJyaBA	42	American	Male	12	3	1	1	5	1	6	0	0	0	0	0	0	0	0	0	Male	AMERICAN
R_2YeQgJGb5eakDGk	42	US	Male	13	3	1	1	5	2	#NULL!	0	0	0	0	0	0	0	0	0	Male	USA
R_31YjVjKYecGdXvt	43	Mexican	Male	3	4	1	1	5	1	1	0	0	0	0	0	0	0	0	0	Male	MEXICAN
R_3UcQIILT0OiXb2N	43	Swedish	Female	15	1	1	1	5	1	8	0	0	0	0	0	0	0	0	0	Female	SWEDISH
R_2TvBNwLdFqWYCGX	43	Canadian	male	11	6	1	1	5	1	6	0	0	0	0	0	0	0	0	0	Male	CANADIAN
R_1eRAoiIpyGQTx2N	43	Canadian	Female	16	4	1	1	5	1	5	0	0	0	0	0	0	0	0	0	Female	CANADIAN
R_3OkSSiNVj2Qgw8M	46	Icelandic	Male	5	2	1	1	5	1	3	0	0	0	0	0	0	0	0	0	Male	ICELANDIC
R_22Y10jqaIYtewkF	52	American	Male	12	5	1	1	5	1	1	0	0	0	0	0	0	0	0	0	Male	AMERICAN
R_3g5Z7i9kBsOD1B8	59	USA	Male	11	2	1	1	5	1	3	0	0	0	0	0	0	0	0	0	Male	USA
R_bQ6J5lx9jC6pUCR	60	American	Male	15	2	9	1	5	1	6	0	0	0	0	0	0	0	0	0	Male	AMERICAN
R_2E67izL1cGfhPMi	18	Australian	Male	16	2	4	1	5	1	5	0	0	0	0	0	0	0	0	1	Male	AUSTRALIAN
R_9KxVp0WXnt0QdtD	18	USA	Male	#NULL!	2	6	1	5	1	2	0	0	0	0	0	0	0	0	1	Male	USA
R_2uUKQ0cbywA0pIZ	19	New Zealand	Female	1	3	3	1	5	1	3	0	0	0	1	0	0	0	0	0	Female	NEW ZEALAND
R_1ewQblWBXAnziM5	19	Black	Male	14	2	1	1	5	1	6	0	0	0	1	0	0	0	0	0	Male	OTHER
R_2SAc2l8DwBWw1Zm	19	American	Female	5	3	8	1	5	1	6	0	0	0	0	0	0	0	0	1	Female	AMERICAN
R_1lnjhfvqneD3mbn	19	American	Male	#NULL!	2	3	1	5	1	6	0	0	0	0	0	0	0	0	1	Male	AMERICAN
R_2V7KFHKSfQ36FwD	20	American	Male	16	4	1	1	5	1	4	0	0	0	0	1	0	0	0	0	Male	AMERICAN
R_Rh5eR0ljsphtZAJ	20	American	Male	4	3	4	1	5	1	2	0	0	1	0	0	0	0	0	0	Male	AMERICAN
R_2tm1AQTwuUfll4i	20	American	Male	16	3	6	1	5	2	#NULL!	0	0	0	0	1	0	0	0	0	Male	AMERICAN
R_BtR6XMIEVcHKlgJ	20.5	Israeli	Male	3	2	1	1	5	1	6	0	0	0	0	0	0	0	0	1	Male	ISRAELI
R_9MHxf4dOy4nPLAl	21	US and A	Male	2	3	4	1	5	1	3	1	0	0	0	0	0	0	0	0	Male	USA
R_1KfZm4XX7wlw5RM	21	Hong Kong	Male	1	3	4	1	5	1	2	0	0	1	0	0	0	0	0	0	Male	HONG KONG
R_1LLPuHmrtOWK76w	21	american	male	1	3	4	1	5	2	#NULL!	0	0	1	0	0	0	0	0	0	Male	AMERICAN
R_ut3LttGGn99xdoR	21	White British	Feme	#NULL!	4	4	1	5	1	1	0	0	0	0	0	0	0	0	1	Female	UK
R_ug1s3vM01NOBfkR	21	Taiwanese American	Male	#NULL!	3	4	1	5	1	1	0	0	0	0	0	0	0	0	1	Male	AMERICAN
R_sNBEKGBqeK5Sfw5	22	Canadian	Male	1	3	6	1	5	1	1	0	0	0	0	0	0	0	0	1	Male	CANADIAN
R_3sct7Udz5fqERTb	22	German	Male	#NULL!	2	4	1	5	1	5	0	0	0	0	0	0	0	0	1	Male	GERMAN
R_tSZnxVgucFtXcCB	23	Dutch	Male	13	4	6	1	5	1	2	0	0	0	0	0	0	0	0	1	Male	DUTCH
R_5C4bHaRThC9ukil	23	Canadian	Male	13	4	4	1	5	1	4	0	0	0	0	0	0	1	0	0	Male	CANADIAN
R_eDa2lEZm4EeH9E5	23	Canadian	Male	2	3	4	1	5	1	2	0	0	0	0	1	0	0	0	0	Male	CANADIAN
R_1n2BIiIt113uNjG	23	American	Male	7	3	3	1	5	1	8	0	0	0	0	0	0	1	0	0	Male	AMERICAN
R_yCt31OidBi7y3qF	24	Finnish	Man	4	2	1	1	5	1	2	0	0	1	0	0	0	0	0	0	Male	FINNISH
R_2R8My7VYQbBbuv8	24	Dutch	Female	1	4	4	1	5	1	5	0	0	0	0	0	0	0	0	1	Female	DUTCH
R_3ozjxmLTnIDDu7t	24	U.S.	Male	4	3	3	1	5	1	6	0	0	1	0	0	0	0	0	0	Male	USA
R_3LgPQcNyQSbWka0	24	US	M	13	5	1	1	5	1	1	0	0	0	0	0	0	1	0	0	Male	USA
R_2lfr6ISw5ylAZy1	24	American	male	#NULL!	3	3	1	5	1	1	0	0	0	0	1	0	0	0	0	Male	AMERICAN
R_USWgPo7PNbe1LTr	25	Canadian	Male	7	4	1	1	5	1	6	0	0	0	0	0	0	0	0	1	Male	CANADIAN
R_RwOR92P2MnSEvzH	25	Swedish	Male	11	4	3	1	5	1	4	0	0	0	0	0	0	0	0	1	Male	SWEDISH
R_1pWkTlN10SayyFm	26	White	Female	1	4	2	1	5	1	1	0	0	0	0	1	0	0	0	0	Female	OTHER
R_qKo0y0X7UQyY1BD	26	American	Female	5	4	1	1	5	1	6	0	0	0	0	1	0	0	0	0	Female	AMERICAN
R_3K0LROeXrHORTd7	26	American	Male	5	2	1	1	5	1	5	0	0	0	0	0	0	0	0	1	Male	AMERICAN
R_1cZaNOCtW49vUpg	26	American	Female	16	4	3	1	5	1	4	1	0	0	0	0	0	0	0	0	Female	AMERICAN
R_2a8BJaDOZuJaKle	27	American	Male	11	3	1	1	5	1	7	0	0	0	0	1	0	0	0	0	Male	AMERICAN
R_ac8PxFVwVS02ajL	27	Polish	Male	2	4	1	1	5	1	3	0	0	0	0	0	0	0	0	1	Male	POLISH
R_WAtbuP3L0z0mEOR	28	White	Male	8	3	1	1	5	1	3	0	0	1	0	0	0	0	0	0	Male	OTHER
R_vxiTCEskj9cNMs1	28	Swiss	Male	13	3	1	1	5	1	1	0	0	0	0	0	0	0	0	1	Male	SWISS
R_21ncHAzq6Kn2DWJ	28	British	Male	10	2	1	1	5	1	1	0	0	1	0	0	0	0	0	0	Male	UK
R_2SizDGk5dwV2Ijw	28	American	Male	5	3	1	1	5	1	1	0	0	0	0	1	0	0	0	0	Male	AMERICAN
R_3HjhOhMmm3yIqtP	29	American	Male	14	4	1	1	5	1	1	0	0	0	0	0	0	0	0	1	Male	AMERICAN
R_yQ6JnDPvitOaLa9	30	USA	Male	5	4	1	1	5	1	2	0	0	0	0	0	0	0	0	1	Male	USA
R_1Icji9Z37p8bIjN	31	canada	male	13	4	1	1	5	2	#NULL!	0	0	0	0	0	0	0	0	1	Male	CANADIAN
R_2cBmn3pYyGNLE41	32	Gernan	Male	10	5	1	1	5	1	3	0	0	0	0	1	0	0	0	0	Male	GERMAN
R_2c7XRgb0mpiMvms	33	American	Male	14	2	1	1	5	1	3	0	0	0	0	1	0	0	0	0	Male	AMERICAN
R_TjtaBrkSYuM8rAZ	33	United States	Male	10	2	1	1	5	1	2	0	0	0	0	0	0	0	0	1	Male	USA
R_3OqxEesZfgjvE26	33	USA	Male	13	4	1	1	5	1	5	0	0	0	0	0	0	0	0	1	Male	USA
R_21p6EuuFlgXltcQ	33	American	Male	16	4	1	1	5	1	5	0	1	0	0	0	0	0	0	0	Male	AMERICAN
R_daH0vCgvMNzniOB	33	American	Male	#NULL!	5	2	1	5	1	7	0	0	0	0	0	0	0	0	1	Male	AMERICAN
R_3oAstzDmfnWUcEz	34	American	Male	15	3	1	1	5	1	2	1	0	0	0	0	0	0	0	0	Male	AMERICAN
R_3qfBmlI8aS6HcqJ	34	American	Male	13	4	9	1	5	1	7	0	0	0	0	0	0	0	0	1	Male	AMERICAN
R_3oYE8BmB7kKK5y9	34	Taiwanese	Male	16	5	1	1	5	1	1	0	0	0	0	0	0	1	0	0	Male	TAIWANESE
R_1FgljQlLWOTixbD	35	american	male	16	5	1	1	5	2	#NULL!	0	0	0	0	1	0	0	0	0	Male	AMERICAN
R_3oLOFC1el4uKLVq	35	Japanese	M	4	3	1	1	5	1	5	0	0	0	0	0	0	0	0	1	Male	JAPANESE
R_27JLVyowiCggAtm	39	American	Female	5	3	4	1	5	1	6	0	0	0	0	1	0	0	0	0	Female	AMERICAN
R_2ypbcmXiWTEOJU8	40	French	Male	16	5	1	1	5	1	1	0	0	0	0	0	0	0	0	1	Male	FRANCE
R_2WAWvszSlyJ63RE	18	American	Male	13	2	6	1	5	1	2	0	0	1	1	0	0	0	0	0	Male	AMERICAN
R_3EMgiPxHG6k2JcH	19	English	Male	9	3	6	1	5	1	3	0	0	0	0	0	1	1	0	0	Male	UK
R_2CcTPkUcKEY1POn	19	Denmark	Male	6	2	6	1	5	1	3	0	0	0	0	1	1	0	0	0	Male	DANISH
R_2EBjrZQv9kjujKC	19	American	Male	#NULL!	3	4	1	5	1	3	0	0	0	0	1	0	0	0	1	Male	AMERICAN
R_3nenFLncTgfncVE	20	American	Male	13	3	4	1	5	1	3	0	0	0	0	0	0	1	0	1	Male	AMERICAN
R_3j6b872CHizsRUs	20	American	male	10	3	1	1	5	2	#NULL!	0	0	0	0	1	0	0	0	1	Male	AMERICAN
R_1hMFEvFTH36NAJp	21	White	Male	1	2	2	1	5	1	6	0	0	0	0	1	0	0	0	1	Male	OTHER
R_2zqDeToHrsV1jit	22	Merica	Male	1	3	1	1	5	1	6	0	1	1	0	0	0	0	0	0	Male	AMERICAN
R_24CoS6CbgfsT6Zc	22	American	Male	2	3	1	1	5	1	1	1	0	1	0	0	0	0	0	0	Male	AMERICAN
R_22Jt8nEsIM7wRuy	23	Canadian	Male	12	2	4	1	5	1	6	0	0	0	0	2	0	0	0	0	Male	CANADIAN
R_3lVnzsiYfWE3iSA	23	American	Male	4	3	4	1	5	1	8	0	1	1	0	0	0	0	0	0	Male	AMERICAN
R_2cC8CXan1D22S5w	23	White	Female	3	2	2	1	5	1	5	0	0	0	0	1	0	0	0	1	Female	OTHER
R_2rqjIk5Edgl1Gny	23	American (US Citizen)	Male	9	4	1	1	5	1	5	0	0	0	1	0	0	0	0	1	Male	AMERICAN
R_2RWBZVDsGUO5P8s	24	german	male	14	2	1	1	5	1	3	0	0	0	0	1	0	0	0	1	Male	GERMAN
R_3I5Zs7mV1C4RA0M	24	Chinese	Male	#NULL!	4	1	1	5	1	3	0	0	0	0	1	0	0	0	1	Male	CHINESE
R_3nJmrwKXv0NWzRr	25	American	Male	14	3	1	1	5	1	3	0	0	0	0	1	0	0	0	1	Male	AMERICAN
R_3gODbxIXNktyF52	25	USA	Male	11	2	1	1	5	1	1	0	0	0	0	1	0	0	0	1	Male	USA
R_2Cgs3sfIAFjt1KN	25	British	Male	1	4	3	1	5	1	3	0	0	0	0	0	0	1	0	1	Male	UK
R_1etUKCM2V6cGhje	26	Brazilian	Male	7	4	1	1	5	1	3	0	0	0	0	1	0	0	0	1	Male	BRAZIL
R_1jdjDEAOzucPKOG	26	American	Male	2	3	2	1	5	1	4	0	0	0	0	1	0	0	0	1	Male	AMERICAN
R_3OdfEamS4miTs9a	27	United States	Male	14	3	2	1	5	1	1	0	0	0	0	0	1	0	0	1	Male	USA
R_24enaMq3LRStdeI	27	Texan	Male	4	2	1	1	5	1	6	1	0	0	0	0	0	0	1	0	Male	USA
R_28YPBXBDvWay4Wv	27	Guatemalan	Male	2	3	6	1	5	1	6	0	0	2	0	0	0	0	0	0	Male	GUATEMALAN
R_26b596nFL1mjARH	30	American	Male	#NULL!	3	2	1	5	1	4	0	0	0	0	0	1	0	0	1	Male	AMERICAN
R_31afhNTvjORyTuW	30	Asian-American	Male	#NULL!	4	9	1	5	1	2	0	0	0	0	0	0	0	0	2	Male	AMERICAN
R_xga4mnktzcvl4yd	32	American	Male	12	4	1	1	5	2	#NULL!	0	1	1	0	0	0	0	0	0	Male	AMERICAN
R_1hTt5Ih8KVMPkuJ	36	Dutch	male	12	4	1	1	5	1	5	0	0	0	0	0	0	0	0	2	Male	DUTCH
R_3dS2HtrCdmSbwcK	41	Colombia	Male	16	3	1	1	5	1	3	0	0	0	0	1	0	0	0	1	Male	COLOMBIAN
R_3eaZSDNbIczPt81	18	Cypriot	Male	13	2	5	1	5	1	4	1	0	0	0	0	0	0	0	2	Male	CYPRIOT
R_3MA8slQrdKVQUcQ	18	The United States of America	Male	#NULL!	2	6	1	5	1	1	0	0	0	0	1	0	0	0	2	Male	USA
R_33gqGT8d3OFay0J	19	British	Male	9	3	4	1	5	2	#NULL!	0	0	0	0	1	0	1	0	1	Male	UK
R_2w7tHkkXCrNMfZd	19	Hispanic	Male	4	3	6	1	5	1	2	0	0	0	0	1	0	0	0	2	Male	OTHER
R_1N97MfRA3yiNi5k	19	caucasian	male	10	3	4	1	5	1	3	1	0	0	0	0	1	0	0	1	Male	OTHER
R_3L13I4sFMzS3xxr	20	British	Male	16	3	6	1	5	1	6	0	1	2	0	0	0	0	0	0	Male	UK
R_RL9b7lkU8rfougV	20	Asian	Male	16	2	6	1	5	1	5	0	1	0	0	1	0	0	0	1	Male	OTHER
R_Rn6KmBL761KPQTn	21	American	Male	8	4	6	1	5	1	2	0	0	0	0	1	0	1	0	1	Male	AMERICAN
R_2CVVqsgGogPpOVo	21	Spanish	Male	10	3	6	1	5	1	1	0	0	0	1	1	0	1	0	0	Male	SPANISH
R_3iyRcYBgiIMON42	21	English	Male	5	3	1	1	5	1	3	1	0	0	0	1	0	1	0	0	Male	UK
R_aYtwwP06tR7Gw8N	21	Thai	Apache Helicopter	3	4	2	1	5	1	4	0	1	0	0	1	0	0	0	1	Other	THAILAND
R_3kivAa1PGztWAiD	21	Canadian	Male	16	4	6	1	5	1	5	0	0	0	0	1	0	0	0	2	Male	CANADIAN
R_3M38v77OgwqmRRN	22	American	Female	12	3	3	1	5	1	5	1	1	1	0	0	0	0	0	0	Female	AMERICAN
R_11X75wO39kdKRQP	22	Australian	Male	#NULL!	2	6	1	5	1	2	0	0	0	1	1	0	1	0	0	Male	AUSTRALIAN
R_1Qa5l0qVp6J1bKv	23	Swiss	Male	4	4	4	1	5	1	5	0	0	0	0	1	0	1	0	1	Male	SWISS
R_3irMYYnLt6FZ33Y	24	American	Male	12	3	2	1	5	1	5	0	0	0	0	3	0	0	0	0	Male	AMERICAN
R_1LeDMY4tkcu4jKn	24	American	Male	14	2	1	1	5	1	3	0	0	0	0	1	0	0	0	2	Male	AMERICAN
R_3Dqjc8w3OemJ67I	25	Polish	Male	5	4	1	1	5	1	10	3	0	0	0	0	0	0	0	0	Male	POLISH
R_1lzdJT3kbKjgXJV	26	American/Caucasian	Female	12	4	3	1	5	1	5	0	0	0	0	1	0	0	1	1	Female	AMERICAN
R_3r0AsecqVnac96f	26	White	Male	2	3	3	1	5	2	#NULL!	1	1	0	0	0	0	0	0	1	Male	OTHER
R_blPqKKVPpVtfBbH	27	British	Male	5	3	1	1	5	1	2	0	0	1	0	1	0	0	0	1	Male	UK
R_2bTuxGbzy7cvMBc	30	slav	male	1	2	8	1	5	1	4	0	0	0	0	1	1	0	0	1	Male	OTHER
R_PU1wCHCbvCbEEV3	30	UK	Male	8	2	2	1	5	1	2	0	0	1	0	1	0	0	0	1	Male	UK
R_10GWzgQ5EOeEGHI	31	Australian	Male	7	3	1	1	5	1	1	0	0	0	0	0	0	0	0	3	Male	AUSTRALIAN
R_2uR790W7BEnRFnC	32	American	Male	16	3	1	1	5	1	5	0	1	1	0	0	1	0	0	0	Male	AMERICAN
R_2PBYCnlYBzv0CVX	35	Dominican	Male	5	3	1	1	5	1	2	0	1	0	0	0	0	0	0	2	Male	DOMINICAN
R_3spLTXAib0Jkc4L	18	Chinese-American	Male	6	2	4	1	5	1	7	0	0	0	0	1	1	1	0	1	Male	AMERICAN
R_1rplrtn1ebv0OPW	20	New Zealand	male	1	3	4	1	5	1	1	0	1	0	0	1	0	0	0	2	Male	NEW ZEALAND
R_3dLYQXEmmChpzFw	21	Hispanic	Make	16	4	4	1	5	2	#NULL!	0	0	0	0	1	0	0	0	3	Male	OTHER
R_6LJG7HIpss9mQff	22	American, (Asian ethnic)	Male	9	4	3	1	5	1	4	0	0	1	0	1	0	0	0	2	Male	AMERICAN
R_RRz1fFEIvdTd7JT	22	Belgium	Male	1	4	5	1	5	1	6	0	0	0	0	0	0	0	1	3	Male	BELGIAN
R_1MSstusWge6FCHU	23	German	Male	9	2	1	1	5	1	5	1	0	1	0	0	0	0	1	1	Male	GERMAN
R_2xS0wRKqmp7BEhI	23	Dutch	F	2	3	6	1	5	1	2	0	0	0	0	1	0	1	1	1	Female	DUTCH
R_3G1gTPddY1G4RxG	25	Cambodian American	Male	15	4	2	1	5	1	2	0	0	0	0	1	0	1	1	1	Male	AMERICAN
R_30oPcNfAiuLKoU7	26	Caucasian	Male	4	3	1	1	5	1	3	0	0	1	0	1	0	2	0	0	Male	OTHER
R_qUUDwznJIAByNKV	26	USA	Male	16	6	1	1	5	1	1	0	1	2	0	0	0	1	0	0	Male	USA
R_12Atm8EOrlR05j0	28	Greek	Male	4	3	1	1	5	1	6	1	1	1	0	1	0	0	0	0	Male	GREEK
R_BJo3cIhqIjlFnXj	19	white	female	2	1	6	1	5	1	10	0	0	0	0	3	1	0	0	1	Female	OTHER
R_2TLhJuH9BS01oKd	21	american	genderfluid	#NULL!	2	3	1	5	1	1	0	0	0	1	1	1	1	0	1	Other	AMERICAN
R_db77dWIrBcf9f0Z	22	American	Male	2	4	2	1	5	1	1	0	0	0	0	2	0	1	0	2	Male	AMERICAN
R_1EWimlMdPMLXAu2	23	Filipino / Mexican	Male	16	2	6	1	5	1	4	0	0	0	1	2	1	0	0	1	Male	FILIPINO
R_rrrycutmkSpr6dH	25	american	male	1	3	3	1	5	1	7	0	0	0	0	2	1	0	1	1	Male	AMERICAN
R_2uK79l6K5Cyqdv3	45	American	Male	12	3	8	1	5	1	11	0	0	0	0	2	0	1	1	1	Male	AMERICAN
R_2DNae8HNbYqp7an	18	American	Female	13	3	5	1	5	1	1	0	1	1	0	1	1	1	0	1	Female	AMERICAN
R_RrfeGKEHW9uG2sx	19	European	Male	#NULL!	1	2	1	5	1	5	0	1	1	0	1	1	0	0	2	Male	OTHER
R_01wlZvVgNrzEk9j	21	american	male	#NULL!	3	4	1	5	1	2	0	2	1	0	1	1	0	0	1	Male	AMERICAN
R_2PiIQFBVHPJA8KV	22	Danish	Male	1	2	6	1	5	1	2	0	0	0	0	3	0	0	0	3	Male	DANISH
R_2EytBFcZbIV61m9	23	American	Male	16	4	1	1	5	1	3	0	1	1	0	2	1	0	0	1	Male	AMERICAN
R_2R2L7n4EzYm8OmT	23	Canadian	Male	3	3	5	1	5	1	4	1	1	1	0	1	1	1	0	0	Male	CANADIAN
R_25t23M1ghK0B2Ku	29	White	Male	4	3	1	1	5	1	6	1	0	0	1	1	1	0	1	1	Male	OTHER
R_3j2mjXJkUrB6u1b	40	American	Female	11	2	1	1	5	1	6	2	1	0	0	0	0	0	2	1	Female	AMERICAN
R_2eORQQcxmHGpNWo	22	Russian	Malw	6	2	4	1	5	2	#NULL!	1	2	1	0	1	0	0	0	2	Male	RUSSIAN
R_2Xheh7sWjxUS0hc	30	American	Male	16	3	1	1	5	1	3	1	1	2	0	1	1	0	1	1	Male	AMERICAN
R_TtuMBSQXFgwTSPD	24	American	Male	4	2	1	1	5	1	5	0	1	0	1	2	2	0	0	3	Male	AMERICAN
R_3F59sBaVoEqxQ5x	37	American	Male	16	3	1	1	5	1	4	0	0	0	0	3	3	0	0	3	Male	AMERICAN
R_3kp48QmAerZHXc5	23	AUT	Male	4	2	5	1	5	2	#NULL!	0	1	2	0	0	2	0	2	3	Male	OTHER
R_1FnXtHS7IXIxvtv	24	F	M	#NULL!	4	1	1	5	2	#NULL!	1	0	0	0	2	3	0	1	3	Male	OTHER
R_2V859ycf7y6RaLm	26	Indonesian	Male	1	3	6	1	5	2	#NULL!	1	0	0	0	2	1	2	3	1	Male	INDONESIAN
R_4ZK64pCBDoaUZ1f	20	American	Male	1	2	1	1	5	1	1	2	2	2	0	1	0	1	1	2	Male	AMERICAN
R_d05IJAruMfFX2TL	41	English	Male	11	3	3	1	5	2	#NULL!	0	1	1	0	2	2	2	1	3	Male	UK
R_2veKN9a0us21LJh	19	canadian	male	#NULL!	3	2	1	5	1	5	1	2	2	1	3	1	3	1	1	Male	CANADIAN
R_2rk2k5QoQJLeKsF	26	Canadian	Male	11	3	1	1	5	1	1	2	2	2	3	3	3	2	2	1	Male	CANADIAN
R_2tgrxmtj1JZ9vdL	22	British Indian	Male	16	4	6	1	5	2	#NULL!	3	1	3	2	3	3	0	3	3	Male	UK
R_2QnwkBmqtfjeizY	22	Asian	Male	9	3	6	1	5	1	1	2	3	3	3	3	3	3	1	3	Male	OTHER
R_ZyRjTwOTjwJiNxv	18	USA	Male	7	2	6	1	4	1	6	0	0	0	0	0	0	0	0	0	Male	USA
R_2dSxbQWSJvnngQC	18	Finland	Male	16	3	4	1	4	1	2	0	0	0	0	0	0	0	0	0	Male	FINNISH
R_2zIRAv7plZTnrRS	18	American	Male	4	2	4	1	4	1	6	0	0	0	0	0	0	0	0	0	Male	AMERICAN
R_1f2ETVrMMahiVoW	18	Caucasian	N/A	14	3	6	1	4	1	8	0	0	0	0	0	0	0	0	0	Other	OTHER
R_21cFfoGBhooaUSW	18	United States	Male	6	3	2	1	4	1	4	0	0	0	0	0	0	0	0	0	Male	USA
R_1HcpGQqemLGemAt	18	American	Male	13	2	4	1	4	1	2	0	0	0	0	0	0	0	0	0	Male	AMERICAN
R_264mVysfCmODVPr	18	French	Female	6	2	6	1	4	1	3	0	0	0	0	0	0	0	0	0	Female	FRANCE
R_ZvJYCAEnTchaAud	18	American	Male	8	2	1	1	4	1	7	0	0	0	0	0	0	0	0	0	Male	AMERICAN
R_STU2zqipXx80tdD	18	german	male	2	2	1	1	4	1	3	0	0	0	0	0	0	0	0	0	Male	GERMAN
R_1GWIdxhot54sL07	18	Dutch	Male	4	3	5	1	4	1	3	0	0	0	0	0	0	0	0	0	Male	DUTCH
R_2YPOEqkzIM06sjD	18	American	Male	12	2	3	1	4	1	2	0	0	0	0	0	0	0	0	0	Male	AMERICAN
R_UfoDtUuXws8MRvb	18	Canadian	Female	2	2	4	1	4	1	6	0	0	0	0	0	0	0	0	0	Female	CANADIAN
R_3phg1pw3diBVMcA	18	British	Male	1	3	3	1	4	1	2	0	0	0	0	0	0	0	0	0	Male	UK
R_2CT8JsRiWkLsT8x	18	American	Male	2	2	4	1	4	1	3	0	0	0	0	0	0	0	0	0	Male	AMERICAN
R_32Rtbk3QkIHJrbn	18	Citizen of Italy, Russia and US	Male	1	2	6	1	4	1	2	0	0	0	0	0	0	0	0	0	Male	OTHER
R_VVF3PEljTPhJkmR	18	Swiss	Male	#NULL!	3	1	1	4	1	2	0	0	0	0	0	0	0	0	0	Male	SWISS
R_1OYKv5wfEQLbHKW	19	American	Female	13	2	2	1	4	1	2	0	0	0	0	0	0	0	0	0	Female	AMERICAN
R_yDuOkfKyhnMRjCF	19	American	Female	14	3	4	1	4	1	5	0	0	0	0	0	0	0	0	0	Female	AMERICAN
R_TpXlOEvF83tLY41	19	Canadian	Male	15	2	4	1	4	1	1	0	0	0	0	0	0	0	0	0	Male	CANADIAN
R_bfKM3gs2rJr73Mt	19	Canada	Female	14	2	4	1	4	2	#NULL!	0	0	0	0	0	0	0	0	0	Female	CANADIAN
R_3L4ErVBchLFS8V0	19	Brazillian	Male	4	2	3	1	4	2	#NULL!	0	0	0	0	0	0	0	0	0	Male	BRAZIL
R_2bTA7laJD7wATP3	19	American	Male	13	2	6	1	4	2	#NULL!	0	0	0	0	0	0	0	0	0	Male	AMERICAN
R_1EfZtfEvxfMDQax	19	American	male	16	3	4	1	4	1	6	0	0	0	0	0	0	0	0	0	Male	AMERICAN
R_TqqwrW9a4QHo3Vn	19	American	Male	#NULL!	2	4	1	4	1	3	0	0	0	0	0	0	0	0	0	Male	AMERICAN
R_1f8WCA3SshKxET0	19	American	male	#NULL!	3	6	1	4	1	3	0	0	0	0	0	0	0	0	0	Male	AMERICAN
R_3HCjbNewtoRVawj	19	Australian	Male	#NULL!	3	2	1	4	1	4	0	0	0	0	0	0	0	0	0	Male	AUSTRALIAN
R_11ZbZEWPDtbSQTq	19	Poland	Female	#NULL!	2	6	1	4	1	2	0	0	0	0	0	0	0	0	0	Female	POLISH
R_2BgP57zULllAYqe	20	German	Male	6	4	1	1	4	1	2	0	0	0	0	0	0	0	0	0	Male	GERMAN
R_2asjKjWXr3C2mp4	20	American	Male	11	2	1	1	4	1	1	0	0	0	0	0	0	0	0	0	Male	AMERICAN
R_2rHs0bzVKJL0N6X	20	American	Male	14	3	6	1	4	1	3	0	0	0	0	0	0	0	0	0	Male	AMERICAN
R_3haPerG6m1V2dyV	20	Singaporean	Male	14	2	9	1	4	1	6	0	0	0	0	0	0	0	0	0	Male	SINGAPOREAN
R_2dgRaweHzF2odUc	20	American	Male	16	3	6	1	4	1	3	0	0	0	0	0	0	0	0	0	Male	AMERICAN
R_2TCeENM2TpCphzn	20	Danish	Male	7	2	6	1	4	1	3	0	0	0	0	0	0	0	0	0	Male	DANISH
R_3eyLKeFy0nnvLnU	20	German	male	1	3	4	1	4	1	3	0	0	0	0	0	0	0	0	0	Male	GERMAN
R_3PLlbn7HLr4sY4f	20	Canadian	Male	16	3	2	1	4	1	5	0	0	0	0	0	0	0	0	0	Male	CANADIAN
R_AG2DekJD6GTEroR	20	Turkish	Male	8	2	6	1	4	1	7	0	0	0	0	0	0	0	0	0	Male	TURKISH
R_2QX7dy65Vn1IRDe	20	British (England)	Male	6	3	1	1	4	1	1	0	0	0	0	0	0	0	0	0	Male	UK
R_3dCbl9NohQ0gq2Z	20	Canada	Male	8	3	4	1	4	1	9	0	0	0	0	0	0	0	0	0	Male	CANADIAN
R_5nDJFksIwasmem5	20	English	Male	2	3	5	1	4	1	3	0	0	0	0	0	0	0	0	0	Male	UK
R_3nHuZiCPqcprqj5	20	British	Male	7	2	3	1	4	1	1	0	0	0	0	0	0	0	0	0	Male	UK
R_SP5cujMeAyg2d69	20	American	Male	5	3	6	1	4	1	6	0	0	0	0	0	0	0	0	0	Male	AMERICAN
R_sLOFDv0N38uAp8d	20	American	Male	4	2	6	1	4	1	5	0	0	0	0	0	0	0	0	0	Male	AMERICAN
R_32PYRC5USVrBfDB	20	American	Male	16	3	4	1	4	1	4	0	0	0	0	0	0	0	0	0	Male	AMERICAN
R_2w4TIc8XO2g7qpo	20	Dutch	Female	5	2	4	1	4	1	4	0	0	0	0	0	0	0	0	0	Female	DUTCH
R_bI6S70aX5zdLDgJ	20	American	Male	4	2	1	1	4	1	4	0	0	0	0	0	0	0	0	0	Male	AMERICAN
R_2X4EtpRT1F7Zl51	20	American	Male	16	3	2	1	4	1	4	0	0	0	0	0	0	0	0	0	Male	AMERICAN
R_1M5oDAsoLJftr4u	20	english	male	4	2	1	1	4	1	4	0	0	0	0	0	0	0	0	0	Male	UK
R_xotjI7EVNl7fctj	20	American	Male	16	2	4	1	4	1	7	0	0	0	0	0	0	0	0	0	Male	AMERICAN
R_1CgavBtRNKtxmgT	20	Cuban/Guatemalan/Cambodian	Male	#NULL!	3	4	1	4	1	8	0	0	0	0	0	0	0	0	0	Male	OTHER
R_2RPr4xTRYF9OucA	20	White	Male (Only 2 genders btw)	#NULL!	2	3	1	4	1	3	0	0	0	0	0	0	0	0	0	Male	OTHER
R_3wViR4ZzpFtJ1yp	20	German	Male	#NULL!	2	6	1	4	1	4	0	0	0	0	0	0	0	0	0	Male	GERMAN
R_1jTHVn1wZVwSuPL	21	Swedish	Male	6	1	1	1	4	1	8	0	0	0	0	0	0	0	0	0	Male	SWEDISH
R_33kypmRdP9DxMgv	21	White	Male	1	2	2	1	4	1	4	0	0	0	0	0	0	0	0	0	Male	OTHER
R_Xh9GaxOL10aamFb	21	Australian	Female	11	3	4	1	4	1	8	0	0	0	0	0	0	0	0	0	Female	AUSTRALIAN
R_2Ttv14EkN7j99HL	21	New Zealander	Non-Binary	16	3	4	1	4	1	2	0	0	0	0	0	0	0	0	0	Other	NEW ZEALAND
R_qziYjqTzkh9VEiZ	21	Swedish	Male	10	3	4	1	4	1	2	0	0	0	0	0	0	0	0	0	Male	SWEDISH
R_TimtAQdfapDUSZP	21	French	Male	1	2	5	1	4	1	3	0	0	0	0	0	0	0	0	0	Male	FRANCE
R_2t5zt4DzKVdtxmr	21	White	Male	10	3	6	1	4	1	4	0	0	0	0	0	0	0	0	0	Male	OTHER
R_2QVShowCj19drNc	21	American	Female	14	3	4	1	4	1	2	0	0	0	0	0	0	0	0	0	Female	AMERICAN
R_3O78zN7H6u46gnS	21	American	Male	4	3	4	1	4	1	1	0	0	0	0	0	0	0	0	0	Male	AMERICAN
R_1Kg6TyemT2NA8fK	21	American	Male	16	3	4	1	4	1	1	0	0	0	0	0	0	0	0	0	Male	AMERICAN
R_CaFf5Jwa26Nmzjr	21	American	Male	6	2	1	1	4	1	3	0	0	0	0	0	0	0	0	0	Male	AMERICAN
R_2dWHkEiBIj9DuyY	21	American	Male	2	3	4	1	4	1	1	0	0	0	0	0	0	0	0	0	Male	AMERICAN
R_UWkcQQ2CrO4ebkd	21	White	Male	16	4	6	1	4	1	3	0	0	0	0	0	0	0	0	0	Male	OTHER
R_3s0Rlw7vsYbgA3o	21	United States of America citizen	Male	15	4	4	1	4	1	1	0	0	0	0	0	0	0	0	0	Male	USA
R_VOojAHqLfNJoPTj	21	European	Male	14	4	6	1	4	1	5	0	0	0	0	0	0	0	0	0	Male	OTHER
R_2CHRpw1WrCuD8w1	21	United States	Male	16	4	4	1	4	1	4	0	0	0	0	0	0	0	0	0	Male	USA
R_1dGfIXbCLysBxFo	21	Canadian	Male	16	2	5	1	4	1	6	0	0	0	0	0	0	0	0	0	Male	CANADIAN
R_2tzXtakI15BzImx	21	White	Male	14	3	1	1	4	1	3	0	0	0	0	0	0	0	0	0	Male	OTHER
R_1NytGlJpuM1j0X1	21	Danish	Male	1	2	5	1	4	2	#NULL!	0	0	0	0	0	0	0	0	0	Male	DANISH
R_T6r8qn7qytN3nBT	21	Chinese-Canadian	Male	16	3	1	1	4	1	5	0	0	0	0	0	0	0	0	0	Male	CANADIAN
R_bjcV54JJRu7qoCJ	21	American	Male	#NULL!	3	4	1	4	1	3	0	0	0	0	0	0	0	0	0	Male	AMERICAN
R_1PcTAripCqaDhFe	21	American	Male	#NULL!	4	4	1	4	2	#NULL!	0	0	0	0	0	0	0	0	0	Male	AMERICAN
R_1MPXRoINHKtgiSI	21	U.S. citizen	Male	#NULL!	2	1	1	4	1	1	0	0	0	0	0	0	0	0	0	Male	USA
R_RKX6ih08hND02s1	21	American	Female	#NULL!	3	3	1	4	1	4	0	0	0	0	0	0	0	0	0	Female	AMERICAN
R_1Iaxks8TKOaFqDY	21	german	male	#NULL!	2	1	1	4	1	4	0	0	0	0	0	0	0	0	0	Male	GERMAN
R_3EoQb8s6zc4dW4K	21	Australian	Male	#NULL!	3	6	1	4	1	4	0	0	0	0	0	0	0	0	0	Male	AUSTRALIAN
R_5dwc1wRZ2u1g9mp	22	American	Male	6	4	1	1	4	1	4	0	0	0	0	0	0	0	0	0	Male	AMERICAN
R_1Ebu9yfiJA2dpw6	22	Kuwaiti	Male	16	3	6	1	4	1	7	0	0	0	0	0	0	0	0	0	Male	KUWAITI
R_724GbhlFvBiUzQZ	22	Asian and White	Female	12	4	6	1	4	2	#NULL!	0	0	0	0	0	0	0	0	0	Female	OTHER
R_3oSgVLjq7qhN2t8	22	American	Male	4	3	5	1	4	1	4	0	0	0	0	0	0	0	0	0	Male	AMERICAN
R_3PYzl0kdzdUo5zU	22	Swedish	Male	4	4	6	1	4	1	3	0	0	0	0	0	0	0	0	0	Male	SWEDISH
R_1dmf8ebEUkkKMf1	22	White	Male	4	3	4	1	4	1	5	0	0	0	0	0	0	0	0	0	Male	OTHER
R_2zedJ1V8aWPndQm	22	germany	male	1	4	6	1	4	1	3	0	0	0	0	0	0	0	0	0	Male	GERMAN
R_2tywwH9BYizTE3s	22	American	Male	7	2	3	1	4	1	1	0	0	0	0	0	0	0	0	0	Male	AMERICAN
R_1fezO4cqlABjvtI	22	Finnish	male	5	3	6	1	4	1	4	0	0	0	0	0	0	0	0	0	Male	FINNISH
R_1ie9iJO1EmKszqY	22	Asian American	Male	10	4	2	1	4	1	3	0	0	0	0	0	0	0	0	0	Male	AMERICAN
R_3pmfe3Z0QQZGmBa	22	American	Male	5	3	2	1	4	1	5	0	0	0	0	0	0	0	0	0	Male	AMERICAN
R_2WCr46Knk92Veob	22	American	Male	14	4	3	1	4	1	2	0	0	0	0	0	0	0	0	0	Male	AMERICAN
R_2TLGDf7ApGWNZ2P	22	British	Male	3	3	3	1	4	1	3	0	0	0	0	0	0	0	0	0	Male	UK
R_dgHTGH3Pf5b2n3b	22	Danish	Male	2	4	6	1	4	1	2	0	0	0	0	0	0	0	0	0	Male	DANISH
R_3ewBBdV6H0Nhxkf	22	American	Male	8	4	1	1	4	1	3	0	0	0	0	0	0	0	0	0	Male	AMERICAN
R_24x5HPlIJe1iAqF	22	Canadian	Male	9	5	1	1	4	2	#NULL!	0	0	0	0	0	0	0	0	0	Male	CANADIAN
R_6yScGWDMwhMiYBH	22	United States	Male	4	3	5	1	4	2	#NULL!	0	0	0	0	0	0	0	0	0	Male	USA
R_22ugnovaNhQtUYl	22	British	Male	6	3	1	1	4	1	4	0	0	0	0	0	0	0	0	0	Male	UK
R_1LSgZnQHN1nVPzJ	22	American	Male	3	4	6	1	4	1	1	0	0	0	0	0	0	0	0	0	Male	AMERICAN
R_3qO4rbOeaq8JvWt	22	Canadian	Male	5	4	1	1	4	1	4	0	0	0	0	0	0	0	0	0	Male	CANADIAN
R_6Yz7aohH3H0O9kl	22	American	Male	4	3	5	1	4	1	2	0	0	0	0	0	0	0	0	0	Male	AMERICAN
R_3Ma6LoDctjD54NN	22	American (Jewish/White)	Male	6	3	4	1	4	1	4	0	0	0	0	0	0	0	0	0	Male	AMERICAN
R_3qPulodOTu2p3S9	22	American	Female	13	3	6	1	4	1	5	0	0	0	0	0	0	0	0	0	Female	AMERICAN
R_1IZDljgHLEkb6o6	22	White	Male	5	3	1	1	4	1	2	0	0	0	0	0	0	0	0	0	Male	OTHER
R_3flyrxUPqHCiuxD	22	Canadian	Male	16	4	5	1	4	1	4	0	0	0	0	0	0	0	0	0	Male	CANADIAN
R_DOBLZyfPF0O2PjH	22	British	Male	9	3	6	1	4	1	5	0	0	0	0	0	0	0	0	0	Male	UK
R_1Egvvfnw57GhCBo	22	American	Male	14	4	1	1	4	2	#NULL!	0	0	0	0	0	0	0	0	0	Male	AMERICAN
R_3I5eHfevkvMB7TM	22	English	Female	2	4	9	1	4	1	2	0	0	0	0	0	0	0	0	0	Female	UK
R_OdNH7Uai2Ak6Sit	22	British	Male	1	4	6	1	4	2	#NULL!	0	0	0	0	0	0	0	0	0	Male	UK
R_1d08Tmgx4Kjekjn	22	Filipino	Male	#NULL!	3	4	1	4	1	1	0	0	0	0	0	0	0	0	0	Male	FILIPINO
R_1ia0GdRdtks7EYl	22	French	Male	#NULL!	3	6	1	4	1	5	0	0	0	0	0	0	0	0	0	Male	FRANCE
R_2CD6QfJOAjmVTJj	22	German	Male	#NULL!	4	4	1	4	1	2	0	0	0	0	0	0	0	0	0	Male	GERMAN
R_2zzErGToEISCVmK	22	America	Female	#NULL!	3	6	1	4	1	2	0	0	0	0	0	0	0	0	0	Female	AMERICAN
R_2wgf3AD6vBVvTpx	23	Hispanic	Male	3	2	1	1	4	1	6	0	0	0	0	0	0	0	0	0	Male	OTHER
R_NUwPIQzlL1xVZgB	23	American	Male	10	4	1	1	4	2	#NULL!	0	0	0	0	0	0	0	0	0	Male	AMERICAN
R_2ErYExoVufQhD1O	23	Austrian	Male	2	4	4	1	4	1	5	0	0	0	0	0	0	0	0	0	Male	AUSTRIA
R_2S8kPszcwwp0TMy	23	American	Male	5	4	1	1	4	1	3	0	0	0	0	0	0	0	0	0	Male	AMERICAN
R_cHYXq6OYn88CxnX	23	English	Male	2	3	2	1	4	1	12	0	0	0	0	0	0	0	0	0	Male	UK
R_vAcKIdruB2xH3DH	23	American	Male	13	4	1	1	4	1	4	0	0	0	0	0	0	0	0	0	Male	AMERICAN
R_3j1z0pNRJRF3rIE	23	American	Male	13	2	1	1	4	1	3	0	0	0	0	0	0	0	0	0	Male	AMERICAN
R_5Bgdk66us72tiEh	23	British	Male	6	3	1	1	4	1	2	0	0	0	0	0	0	0	0	0	Male	UK
R_1oh7cVnszbux2su	23	Danish	Male	16	3	1	1	4	1	2	0	0	0	0	0	0	0	0	0	Male	DANISH
R_p9rc9YliOACZKBX	23	New Zealander (Kiwi)	Male	6	3	2	1	4	1	6	0	0	0	0	0	0	0	0	0	Male	NEW ZEALAND
R_vUleKauvuC88UkF	23	Dutch	Male	15	5	1	1	4	1	4	0	0	0	0	0	0	0	0	0	Male	DUTCH
R_xAdTlUfGelRylRn	23	British	Male	3	4	1	1	4	1	1	0	0	0	0	0	0	0	0	0	Male	UK
R_32Pny2PFNUjAIRz	23	American	Male	13	4	8	1	4	1	2	0	0	0	0	0	0	0	0	0	Male	AMERICAN
R_1kN9BnUY4DltUag	23	American	Male	16	3	6	1	4	1	3	0	0	0	0	0	0	0	0	0	Male	AMERICAN
R_1mwKOp6xQVJJ8gk	23	U.S.A.	Male	12	4	1	1	4	1	4	0	0	0	0	0	0	0	0	0	Male	USA
R_2dYla42O5YnbIWT	23	Czech	male	2	4	4	1	4	1	3	0	0	0	0	0	0	0	0	0	Male	CZECH
R_3O8sTKLfrkfeZQV	23	Caucasion	Male	16	2	6	1	4	1	5	0	0	0	0	0	0	0	0	0	Male	OTHER
R_2R2Fb0uYg0QaEQn	23	British	Male	9	3	1	1	4	1	2	0	0	0	0	0	0	0	0	0	Male	UK
R_1FyWuw9bCRsIF7W	23	USA	Male	4	3	1	1	4	1	1	0	0	0	0	0	0	0	0	0	Male	USA
R_3PIkjPKpPHewvWo	23	US Native	Male	9	4	1	1	4	1	2	0	0	0	0	0	0	0	0	0	Male	USA
R_1MQFjmhO5qJDsmB	23	American	Male	16	4	1	1	4	1	11	0	0	0	0	0	0	0	0	0	Male	AMERICAN
R_2dZ5Owq3r0ewZPr	23	Greek	M	1	3	3	1	4	1	10	0	0	0	0	0	0	0	0	0	Male	GREEK
R_1Hdi0tp2DSjzhQ9	23	american	male	3	3	5	1	4	2	#NULL!	0	0	0	0	0	0	0	0	0	Male	AMERICAN
R_XueH5WcyTFmzME9	23	Dutch	Male	5	2	2	1	4	1	6	0	0	0	0	0	0	0	0	0	Male	DUTCH
R_2BlpBrbyL0XiOEx	23	American	Male	#NULL!	3	5	1	4	1	3	0	0	0	0	0	0	0	0	0	Male	AMERICAN
R_12g6cTmO5GsorHm	24	American	Male	9	3	5	1	4	1	5	0	0	0	0	0	0	0	0	0	Male	AMERICAN
R_3s7kjx7OlvJ4Dt1	24	American	Male	2	3	1	1	4	1	1	0	0	0	0	0	0	0	0	0	Male	AMERICAN
R_3KTT5B9WUkkgvPW	24	Swedish	Male	3	3	6	1	4	1	4	0	0	0	0	0	0	0	0	0	Male	SWEDISH
R_3dWnK1BWMInGpCF	24	American	Female	10	4	3	1	4	1	4	0	0	0	0	0	0	0	0	0	Female	AMERICAN
R_12a1ZCuCNMSoO5e	24	British	Male	5	4	1	1	4	1	3	0	0	0	0	0	0	0	0	0	Male	UK
R_1LdT5Qq2htsxryC	24	Danish	Male	12	5	1	1	4	1	1	0	0	0	0	0	0	0	0	0	Male	DANISH
R_UGDQjBq95ky6bgB	24	Canadian	Male	6	4	1	1	4	2	#NULL!	0	0	0	0	0	0	0	0	0	Male	CANADIAN
R_1OBUfYDEo8nu9oS	24	US	male	16	4	1	1	4	2	#NULL!	0	0	0	0	0	0	0	0	0	Male	USA
R_1EZCMealNERFF1x	24	German	Male	5	2	1	1	4	1	2	0	0	0	0	0	0	0	0	0	Male	GERMAN
R_9MEJHafCXDxDpOF	24	Sweden	Male	6	3	1	1	4	1	4	0	0	0	0	0	0	0	0	0	Male	SWEDISH
R_3hm7Z4Ko9kHyuHu	24	Irish	Male	6	3	1	1	4	1	1	0	0	0	0	0	0	0	0	0	Male	IRISH
R_1YUK1UZuI6xo47f	24	American	Male	11	4	1	1	4	1	6	0	0	0	0	0	0	0	0	0	Male	AMERICAN
R_3suhAD485c3Krcg	24	New Zealand	Male	12	4	1	1	4	1	1	0	0	0	0	0	0	0	0	0	Male	NEW ZEALAND
R_CeSYs3pcmdkrbwJ	24	USA	Male	11	2	5	1	4	1	3	0	0	0	0	0	0	0	0	0	Male	USA
R_084DKG8IKMElpvz	24	North American	Male	4	3	6	1	4	1	3	0	0	0	0	0	0	0	0	0	Male	AMERICAN
R_eDHBazNyicxxhJL	24	British	Male	14	5	6	1	4	1	1	0	0	0	0	0	0	0	0	0	Male	UK
R_1EhPwnIMAtLyeV1	24	British	Male	6	4	1	1	4	1	2	0	0	0	0	0	0	0	0	0	Male	UK
R_3NHVo1g05EskfxW	24	French	Male	3	4	1	1	4	1	7	0	0	0	0	0	0	0	0	0	Male	FRANCE
R_3NW1C8Km5sKK8gw	24	American	Male	13	4	1	1	4	1	4	0	0	0	0	0	0	0	0	0	Male	AMERICAN
R_2s56nPgxJ7AvBN0	24	American	Male	16	3	2	1	4	1	1	0	0	0	0	0	0	0	0	0	Male	AMERICAN
R_2zDeP4slODH6ldk	24	American	Male	16	4	3	1	4	1	1	0	0	0	0	0	0	0	0	0	Male	AMERICAN
R_1KxzoaqlaJK7G8j	24	USA	Male	10	4	1	1	4	1	3	0	0	0	0	0	0	0	0	0	Male	USA
R_CftxqrDxafuWtjz	24	United States of America	Male	12	2	1	1	4	2	#NULL!	0	0	0	0	0	0	0	0	0	Male	USA
R_1BW8JhWCf8Ri8Ax	24	American	Male	7	3	3	1	4	1	4	0	0	0	0	0	0	0	0	0	Male	AMERICAN
R_1r2ktiiZUtpxICs	24	UK	M	4	4	2	1	4	1	9	0	0	0	0	0	0	0	0	0	Male	UK
R_BPaAFFnQmy1k7Yd	24	Greek	Male	15	5	1	1	4	1	9	0	0	0	0	0	0	0	0	0	Male	GREEK
R_27e35NGfvVuZKMh	24	American	Male	16	4	2	1	4	1	6	0	0	0	0	0	0	0	0	0	Male	AMERICAN
R_AdnoZrcEHy6kL5L	24	Panamanian	Male	5	4	6	1	4	1	3	0	0	0	0	0	0	0	0	0	Male	PANAMANIAN
R_28Uti5uELeBk7HO	24	Canadian	Male	6	4	1	1	4	2	#NULL!	0	0	0	0	0	0	0	0	0	Male	CANADIAN
R_2viccWnGo6womEa	24	Caucasian	Male	12	4	1	1	4	1	4	0	0	0	0	0	0	0	0	0	Male	OTHER
R_3PGCNPMEBnM540o	24	USA	Male	16	4	1	1	4	1	2	0	0	0	0	0	0	0	0	0	Male	USA
R_3mn33pOO9ikY2FH	24	Sweden	Male	#NULL!	4	1	1	4	1	5	0	0	0	0	0	0	0	0	0	Male	SWEDISH
R_2YkRE680DsnmZIe	24	Belgian	Male	#NULL!	2	3	1	4	1	3	0	0	0	0	0	0	0	0	0	Male	BELGIAN
R_2CKd2bNlSUo5Wz9	24	British	Male	#NULL!	4	1	1	4	1	4	0	0	0	0	0	0	0	0	0	Male	UK
R_28LEWYejeqnV4Fj	24	Asian	Male	#NULL!	3	6	1	4	1	3	0	0	0	0	0	0	0	0	0	Male	OTHER
R_2y1rXdTuknHTz3j	25	Russian	male	4	4	1	1	4	1	7	0	0	0	0	0	0	0	0	0	Male	RUSSIAN
R_31Wy25ZwolRdpKR	25	USA	Male	16	6	1	1	4	1	7	0	0	0	0	0	0	0	0	0	Male	USA
R_DzTdIS4jqGIJdxn	25	American	Male	16	4	1	1	4	1	2	0	0	0	0	0	0	0	0	0	Male	AMERICAN
R_1psMjBf3eOTcGJr	25	Australian	male	13	5	3	1	4	1	5	0	0	0	0	0	0	0	0	0	Male	AUSTRALIAN
R_3ly4V2fIiLRPxjM	25	Polish	Male	1	4	4	1	4	1	1	0	0	0	0	0	0	0	0	0	Male	POLISH
R_20TNEkqkwNsXuI4	25	Saudi Arabia	Male	1	4	1	1	4	1	4	0	0	0	0	0	0	0	0	0	Male	SAUDI ARABIAN
R_ux3rPsEdIIjFaud	25	USA	Male	6	5	4	1	4	2	#NULL!	0	0	0	0	0	0	0	0	0	Male	USA
R_1go8Z61o2fy06Nl	25	Dutch	Male	2	3	1	1	4	1	2	0	0	0	0	0	0	0	0	0	Male	DUTCH
R_2xRcjxYSRIqaNRp	25	Caucasian	Male	5	3	1	1	4	1	9	0	0	0	0	0	0	0	0	0	Male	OTHER
R_3Ga0rJSmVBDzrZK	25	Indonesian	Male	1	4	3	1	4	1	3	0	0	0	0	0	0	0	0	0	Male	INDONESIAN
R_29fPuCeMrrtJxh7	25	hispanic	Male	13	4	4	1	4	1	3	0	0	0	0	0	0	0	0	0	Male	OTHER
R_2ElSSkrRcJDBhct	25	American	Male	13	4	1	1	4	2	#NULL!	0	0	0	0	0	0	0	0	0	Male	AMERICAN
R_1LMxpCU6Dskfi6g	25	Australian	Male	4	3	3	1	4	2	#NULL!	0	0	0	0	0	0	0	0	0	Male	AUSTRALIAN
R_3rJle7T0KUvcyJR	25	Canadian	Male	7	4	1	1	4	1	6	0	0	0	0	0	0	0	0	0	Male	CANADIAN
R_1nVNxNoPQbcz2tD	25	British	Male	2	2	1	1	4	1	3	0	0	0	0	0	0	0	0	0	Male	UK
R_VVkunaTTDKGfOox	25	Australian	Male	8	4	1	1	4	1	4	0	0	0	0	0	0	0	0	0	Male	AUSTRALIAN
R_bmAeKexN8GMF1Xr	25	French	Male	1	5	3	1	4	1	6	0	0	0	0	0	0	0	0	0	Male	FRANCE
R_3s4WW39Gcv5JTcw	25	Swedish	Male	4	4	4	1	4	1	6	0	0	0	0	0	0	0	0	0	Male	SWEDISH
R_R2GE5TeUFrglmZb	25	German	Male	9	4	1	1	4	1	2	0	0	0	0	0	0	0	0	0	Male	GERMAN
R_001HrurqfL6pYgp	25	German	male	1	6	5	1	4	1	4	0	0	0	0	0	0	0	0	0	Male	GERMAN
R_3fPhfU25efiEmHX	25	German	Male	13	5	1	1	4	1	5	0	0	0	0	0	0	0	0	0	Male	GERMAN
R_3DjsEGvixTWQLVb	25	Caucasian	Male	5	3	6	1	4	1	6	0	0	0	0	0	0	0	0	0	Male	OTHER
R_2sTNb7wsWP4PEZW	25	Singapore	Male	6	5	1	1	4	1	1	0	0	0	0	0	0	0	0	0	Male	SINGAPOREAN
R_w1R3P81FHW4HYat	25	American	Male	16	4	1	1	4	2	#NULL!	0	0	0	0	0	0	0	0	0	Male	AMERICAN
R_3PmzQJPCLNjKHvR	25	French	Masculine	15	5	1	1	4	1	3	0	0	0	0	0	0	0	0	0	Other	FRANCE
R_9WzpiNQN3UcExBD	25	British	Female	#NULL!	3	2	1	4	1	1	0	0	0	0	0	0	0	0	0	Female	UK
R_1CdqIbsKEwrY9tb	26	USA	Genderfluid	2	4	2	1	4	1	2	0	0	0	0	0	0	0	0	0	Other	USA
R_1N3yLeTnXNGAIHX	26	Dutch	Male	2	4	4	1	4	1	3	0	0	0	0	0	0	0	0	0	Male	DUTCH
R_3MMRQDYeewowceL	26	Canadian	Male	14	2	9	1	4	1	5	0	0	0	0	0	0	0	0	0	Male	CANADIAN
R_2vjIaN4WRK5k2aM	26	United States of America	Male	15	4	1	1	4	2	#NULL!	0	0	0	0	0	0	0	0	0	Male	USA
R_2tGv0bl06yd43rJ	26	American	Male	5	3	6	1	4	1	6	0	0	0	0	0	0	0	0	0	Male	AMERICAN
R_2Ys5GZg3RIripSR	26	Puertorican	male	11	3	6	1	4	1	4	0	0	0	0	0	0	0	0	0	Male	PUERTORICAN
R_eP2Cw9xS3hgys9P	26	canadian	male	2	3	3	1	4	1	3	0	0	0	0	0	0	0	0	0	Male	CANADIAN
R_1eJIAPUklBK1aeG	26	Brazilian	Male	4	4	1	1	4	1	2	0	0	0	0	0	0	0	0	0	Male	BRAZIL
R_PTLweFfLKXPaR4l	26	croatian	male	9	4	4	1	4	1	3	0	0	0	0	0	0	0	0	0	Male	CROATIAN
R_1ISZuIpN2twGw5m	26	Canadian	Male	8	5	4	1	4	2	#NULL!	0	0	0	0	0	0	0	0	0	Male	CANADIAN
R_41R51SSH4VUFMt3	26	AMERICAN	Male	6	3	1	1	4	1	3	0	0	0	0	0	0	0	0	0	Male	AMERICAN
R_3KIaTHDiLHNlRoK	26	UK	Female	12	4	1	1	4	1	5	0	0	0	0	0	0	0	0	0	Female	UK
R_x5wLcb2aFJWdCsF	26	Canadian	Male	12	4	1	1	4	1	2	0	0	0	0	0	0	0	0	0	Male	CANADIAN
R_1gAdMzB9Br0QDdE	26	English	Male	2	3	3	1	4	1	4	0	0	0	0	0	0	0	0	0	Male	UK
R_3ozpWL8NOrTwZm8	26	British	Male	5	3	1	1	4	1	3	0	0	0	0	0	0	0	0	0	Male	UK
R_3MGQKtVqR3RPnVT	26	german	male	5	2	1	1	4	1	7	0	0	0	0	0	0	0	0	0	Male	GERMAN
R_2WTpjuX2npA34Xt	26	Polish	Female	4	4	1	1	4	1	4	0	0	0	0	0	0	0	0	0	Female	POLISH
R_3pbeGLpqgWRGBIq	26	British National	Male	13	4	1	1	4	1	6	0	0	0	0	0	0	0	0	0	Male	UK
R_yJtLoqW602ZBejD	26	US citizen	Male	16	3	5	1	4	1	1	0	0	0	0	0	0	0	0	0	Male	USA
R_WwH1IyaDZFVfbTH	26	South African	Male	9	4	1	1	4	1	3	0	0	0	0	0	0	0	0	0	Male	SOUTH AFRICAN
R_1CIIZCamQRK4ELc	26	American	Femail	16	3	1	1	4	1	5	0	0	0	0	0	0	0	0	0	Female	AMERICAN
R_3oXhCJwtwTpjkj7	26	USA	Male	3	4	1	1	4	1	5	0	0	0	0	0	0	0	0	0	Male	USA
R_1n2STHg1A5VvSse	26	FRENCH	M	1	5	1	1	4	1	2	0	0	0	0	0	0	0	0	0	Male	FRANCE
R_1PZtFBeMHQbWF7I	26	American	Male	15	4	1	1	4	1	3	0	0	0	0	0	0	0	0	0	Male	AMERICAN
R_1rwxqPmbm1uiEb7	26	Canada	Male	#NULL!	4	3	1	4	1	2	0	0	0	0	0	0	0	0	0	Male	CANADIAN
R_pJAdpuVta7hvH21	27	American	Male	12	4	1	1	4	1	6	0	0	0	0	0	0	0	0	0	Male	AMERICAN
R_3KoKlohj2bNEzGE	27	American	male	4	5	4	1	4	1	2	0	0	0	0	0	0	0	0	0	Male	AMERICAN
R_1dbHQEt5hRLJkuk	27	Italian	Male	3	5	3	1	4	1	9	0	0	0	0	0	0	0	0	0	Male	ITALIAN
R_3n1JcVX5gWIjZdV	27	Polish	Male	1	4	1	1	4	1	4	0	0	0	0	0	0	0	0	0	Male	POLISH
R_WcbACee5bxDOXip	27	USA	Male	13	4	1	1	4	1	4	0	0	0	0	0	0	0	0	0	Male	USA
R_24CR8nCdMCz1mxi	27	American	Male	9	5	1	1	4	1	4	0	0	0	0	0	0	0	0	0	Male	AMERICAN
R_2CDn6mwo7PFyady	27	White	Female	16	3	1	1	4	1	6	0	0	0	0	0	0	0	0	0	Female	OTHER
R_1jTTEOFkPn1XVHY	27	American	Male	6	2	1	1	4	2	#NULL!	0	0	0	0	0	0	0	0	0	Male	AMERICAN
R_2WtXQV5amoxjb3U	27	Russian	Female	2	2	2	1	4	1	3	0	0	0	0	0	0	0	0	0	Female	RUSSIAN
R_0uCOHss5fPuw8et	27	Australian	Male	2	4	3	1	4	1	4	0	0	0	0	0	0	0	0	0	Male	AUSTRALIAN
R_3KT3FqTjtj285g3	27	german	male	3	5	4	1	4	1	2	0	0	0	0	0	0	0	0	0	Male	GERMAN
R_33m2y4XwJOQKKJI	27	french	male	2	1	9	1	4	1	4	0	0	0	0	0	0	0	0	0	Male	FRANCE
R_2wv0L38BDmnQh3P	27	The Netherlands	Male	1	3	3	1	4	1	13	0	0	0	0	0	0	0	0	0	Male	DUTCH
R_12KiEHihYuKxQhJ	27	Canadian.	Male.	13	4	1	1	4	1	2	0	0	0	0	0	0	0	0	0	Male	CANADIAN
R_3ikaowWByFcC4Ef	27	Dutch	Female	9	4	1	1	4	2	#NULL!	0	0	0	0	0	0	0	0	0	Female	DUTCH
R_88n9U6o17t8n97z	27	American	Male	9	4	1	1	4	1	4	0	0	0	0	0	0	0	0	0	Male	AMERICAN
R_3pHOk6ke4sSBNg5	27	U.S.A	Male	4	3	5	1	4	2	#NULL!	0	0	0	0	0	0	0	0	0	Male	USA
R_11iHsjXQKj1U4G7	27	White/ United states	Male	10	3	1	1	4	1	3	0	0	0	0	0	0	0	0	0	Male	USA
R_33DsXV83t2L2k4j	27	Irish	Female	8	3	1	1	4	1	5	0	0	0	0	0	0	0	0	0	Female	IRISH
R_2eam2p71ubVqXhM	27	American	Male	16	4	1	1	4	1	5	0	0	0	0	0	0	0	0	0	Male	AMERICAN
R_1GVsBqYL02hNz2B	27	American	Male	9	4	1	1	4	1	2	0	0	0	0	0	0	0	0	0	Male	AMERICAN
R_1Hbna7d2M8NzBWz	27	American	Male	3	3	9	1	4	1	1	0	0	0	0	0	0	0	0	0	Male	AMERICAN
R_3iVJaXJgIZ7CYCV	27	German	Male	7	4	4	1	4	1	8	0	0	0	0	0	0	0	0	0	Male	GERMAN
R_1dbRgT7Jti3jV4y	27	American	Male	5	3	1	1	4	2	#NULL!	0	0	0	0	0	0	0	0	0	Male	AMERICAN
R_xzNl7XBNbOycEoN	27	British	Male	4	4	1	1	4	2	#NULL!	0	0	0	0	0	0	0	0	0	Male	UK
R_DUdFdRNzRCWLxbb	27	Caucasian American	Genderfluid	1	2	1	1	4	1	5	0	0	0	0	0	0	0	0	0	Other	AMERICAN
R_115SUSggdOP15W8	27	United States	Make	6	4	2	1	4	2	#NULL!	0	0	0	0	0	0	0	0	0	Male	USA
R_2BsyHbJjl7cRkfz	28	American	Male	10	4	1	1	4	1	4	0	0	0	0	0	0	0	0	0	Male	AMERICAN
R_spYaQnc35jgJ3yx	28	British	Male	16	4	1	1	4	1	3	0	0	0	0	0	0	0	0	0	Male	UK
R_1LNJRdUlGVhDP0m	28	american	male	3	4	1	1	4	1	4	0	0	0	0	0	0	0	0	0	Male	AMERICAN
R_3exCcjxTr4BSGYH	28	American	Male	10	3	6	1	4	1	3	0	0	0	0	0	0	0	0	0	Male	AMERICAN
R_3QJtC9HKkJVTlfP	28	Croatian	Male	2	5	1	1	4	1	6	0	0	0	0	0	0	0	0	0	Male	CROATIAN
R_3kpLXNFaTRwYYLF	28	Australian	Urgh	10	4	2	1	4	1	4	0	0	0	0	0	0	0	0	0	Other	AUSTRALIAN
R_2YieXe0vsCr0mqz	28	Brazilian	Male	1	3	1	1	4	1	10	0	0	0	0	0	0	0	0	0	Male	BRAZIL
R_2pJFQO05ExRp4MY	28	Canadian / Dutch	Male	13	4	1	1	4	1	4	0	0	0	0	0	0	0	0	0	Male	CANADIAN
R_3KMXPrdGBYjQG98	28	USA	ale	8	4	1	1	4	2	#NULL!	0	0	0	0	0	0	0	0	0	Other	USA
R_1o0bYIuhZGLzVXc	28	Norwegian	Male	3	5	4	1	4	1	3	0	0	0	0	0	0	0	0	0	Male	NORWEGIAN
R_2at1P77hXwddqlW	28	Dutch	Male	2	4	1	1	4	1	1	0	0	0	0	0	0	0	0	0	Male	DUTCH
R_vMumZPFZlpBi1oJ	28	Lithuanian	Male	2	3	1	1	4	1	2	0	0	0	0	0	0	0	0	0	Male	LITHUANIAN
R_1l3vqN2yazBAhrg	28	American	Rather Not Say	16	3	2	1	4	1	6	0	0	0	0	0	0	0	0	0	PNTA	AMERICAN
R_28VgOMnuSHgyFn1	28	French	Male	3	7	2	1	4	1	2	0	0	0	0	0	0	0	0	0	Male	FRANCE
R_6tzkvnFTAuKyoH7	28	American	Male	16	4	1	1	4	1	6	0	0	0	0	0	0	0	0	0	Male	AMERICAN
R_rjz4j2epHFYndkJ	28	Latino	Male	7	3	1	1	4	1	3	0	0	0	0	0	0	0	0	0	Male	OTHER
R_RLgAMdMxu53vleh	28	German	Male	12	1	1	1	4	1	2	0	0	0	0	0	0	0	0	0	Male	GERMAN
R_RltXm826PdY9iz7	28	USA	M	10	4	1	1	4	1	1	0	0	0	0	0	0	0	0	0	Male	USA
R_2YwR6yQOC0Vf7gD	28	American	Male	14	4	1	1	4	1	8	0	0	0	0	0	0	0	0	0	Male	AMERICAN
R_2tLsEsMPxAdpbVe	28	Israeli	male	10	3	1	1	4	1	2	0	0	0	0	0	0	0	0	0	Male	ISRAELI
R_3I0IWO7QaUMm5ZW	28	USA	Male	9	4	1	1	4	1	5	0	0	0	0	0	0	0	0	0	Male	USA
R_6seVsVFPhkuH769	28	American	Male	5	3	3	1	4	1	3	0	0	0	0	0	0	0	0	0	Male	AMERICAN
R_3F1YMXcordoya9U	28	Caucasian	Male	4	2	1	1	4	2	#NULL!	0	0	0	0	0	0	0	0	0	Male	OTHER
R_phkDgAIansU4aiZ	28	American	Male	6	5	2	1	4	2	#NULL!	0	0	0	0	0	0	0	0	0	Male	AMERICAN
R_OfoWJuRM8eHFaLL	28	Slovak	Male	3	5	1	1	4	1	2	0	0	0	0	0	0	0	0	0	Male	SLOVAK
R_3kA1FLU91r6XsFa	28	American	Male	9	5	5	1	4	1	3	0	0	0	0	0	0	0	0	0	Male	AMERICAN
R_YYMeS5RPvkRGhTb	28	Caucasian	Male	9	4	1	1	4	1	1	0	0	0	0	0	0	0	0	0	Male	OTHER
R_23fX0Et5kMq50qc	28	American	Male	5	4	1	1	4	1	1	0	0	0	0	0	0	0	0	0	Male	AMERICAN
R_9AXvOFBgnutLPKp	28	united states?	male	#NULL!	3	6	1	4	1	4	0	0	0	0	0	0	0	0	0	Male	USA
R_1E0uImAII7OwMV6	28	American	Female	#NULL!	4	3	1	4	1	8	0	0	0	0	0	0	0	0	0	Female	AMERICAN
R_24nOmXXROOcfyMw	28	Australian	Male	#NULL!	2	1	1	4	1	6	0	0	0	0	0	0	0	0	0	Male	AUSTRALIAN
R_1GttvFsH6K3PnWx	29	American	M	14	4	3	1	4	1	4	0	0	0	0	0	0	0	0	0	Male	AMERICAN
R_3peXW561LfQG32J	29	USA	Male	11	3	1	1	4	1	6	0	0	0	0	0	0	0	0	0	Male	USA
R_rpr5ynkRJGqjmmJ	29	United Stats of America	Male	12	2	1	1	4	1	5	0	0	0	0	0	0	0	0	0	Male	USA
R_6olAtZHps5SlRcd	29	US	Male	11	3	1	1	4	1	2	0	0	0	0	0	0	0	0	0	Male	USA
R_3lJpZAqWG2KRKoK	29	United States	Male	9	4	1	1	4	1	4	0	0	0	0	0	0	0	0	0	Male	USA
R_2c0WBpN2aRWiWdV	29	USA Citizen	Male	10	3	1	1	4	2	#NULL!	0	0	0	0	0	0	0	0	0	Male	USA
R_Pth6gpynOy7VHu9	29	Swedish	Male	7	4	3	1	4	1	2	0	0	0	0	0	0	0	0	0	Male	SWEDISH
R_2coRJmz1UFOsKA6	29	White	Male	6	2	8	1	4	1	4	0	0	0	0	0	0	0	0	0	Male	OTHER
R_2zShj5Kjd5C9OWX	29	USA	Male	8	4	1	1	4	1	11	0	0	0	0	0	0	0	0	0	Male	USA
R_1Kj3KKd0LpimeBG	29	American	Male	13	4	1	1	4	1	3	0	0	0	0	0	0	0	0	0	Male	AMERICAN
R_DovMOyUSES7EX8l	29	American	Male	4	3	2	1	4	1	1	0	0	0	0	0	0	0	0	0	Male	AMERICAN
R_YWg5F2h0xVQdjWh	29	United States	Female	3	3	3	1	4	2	#NULL!	0	0	0	0	0	0	0	0	0	Female	USA
R_1H2BXquLhEhZzo3	29	North American	Male	12	2	9	1	4	1	7	0	0	0	0	0	0	0	0	0	Male	AMERICAN
R_24XszhocEaKu1Md	29	Romanian	Male	3	4	1	1	4	1	8	0	0	0	0	0	0	0	0	0	Male	ROMANIAN
R_3EFP9cpcRmJQL98	29	Danish	Male	4	5	1	1	4	1	2	0	0	0	0	0	0	0	0	0	Male	DANISH
R_2qrbIUDv5g3avAN	29	british english	male helicopter	14	3	1	1	4	1	1	0	0	0	0	0	0	0	0	0	Other	UK
R_VRmJoj98lOTDSKJ	29	American	Male	16	4	1	1	4	1	4	0	0	0	0	0	0	0	0	0	Male	AMERICAN
R_PBtxWqEvDe9Joyt	29	Australian	Male	5	3	2	1	4	1	3	0	0	0	0	0	0	0	0	0	Male	AUSTRALIAN
R_2DNTcSpdvbqWo5a	30	Danish	Male	10	4	1	1	4	1	4	0	0	0	0	0	0	0	0	0	Male	DANISH
R_3MojWOsVEOpyOWe	30	American - NA	Female	10	4	1	1	4	1	4	0	0	0	0	0	0	0	0	0	Female	AMERICAN
R_D5MaZIqK6ogLBUR	30	United States	Male	4	2	1	1	4	1	5	0	0	0	0	0	0	0	0	0	Male	USA
R_1WVf9uYwDbqIoql	30	Malaysian	Male	2	4	2	1	4	2	#NULL!	0	0	0	0	0	0	0	0	0	Male	MALAYSIAN
R_3KIszu1O39Y60tq	30	White American	Male	13	2	1	1	4	1	6	0	0	0	0	0	0	0	0	0	Male	AMERICAN
R_3CPL63UdsrOk3Z7	30	United States	M	6	4	1	1	4	2	#NULL!	0	0	0	0	0	0	0	0	0	Male	USA
R_2QyovEimOt0Gt1e	30	American	Male	14	4	1	1	4	2	#NULL!	0	0	0	0	0	0	0	0	0	Male	AMERICAN
R_w0lPr8IssdRbuDv	30	swedish	male	7	4	1	1	4	2	#NULL!	0	0	0	0	0	0	0	0	0	Male	SWEDISH
R_vrd4Doonv7Up60N	30	Swedish	Male	10	2	1	1	4	1	4	0	0	0	0	0	0	0	0	0	Male	SWEDISH
R_2gHWeM2VEOQHb8t	30	Caucasian	Male	8	4	1	1	4	1	4	0	0	0	0	0	0	0	0	0	Male	OTHER
R_2YssWae2NM2g9A7	30	Caucasian- American	Male	7	3	1	1	4	1	4	0	0	0	0	0	0	0	0	0	Male	AMERICAN
R_0eqQxkjKHGngxmp	30	caucasian	male	15	3	1	1	4	2	#NULL!	0	0	0	0	0	0	0	0	0	Male	OTHER
R_3g7QBrvOMVvJHf5	30	USA	Male	5	2	1	1	4	1	4	0	0	0	0	0	0	0	0	0	Male	USA
R_R4CIZ44diPQ8GWd	30	Canadian	Male	16	4	1	1	4	1	1	0	0	0	0	0	0	0	0	0	Male	CANADIAN
R_22oi4LpjampSQfo	30	Brazilian	Male	3	4	1	1	4	2	#NULL!	0	0	0	0	0	0	0	0	0	Male	BRAZIL
R_cGXNLAoZqAOZrWN	30	Sweden	Male	11	7	1	1	4	2	#NULL!	0	0	0	0	0	0	0	0	0	Male	SWEDISH
R_1lfR0Cbe1aUuMMt	30	American	Male	6	3	9	1	4	1	3	0	0	0	0	0	0	0	0	0	Male	AMERICAN
R_roq1syOcgKTCO8F	30	American	Make	13	5	1	1	4	1	2	0	0	0	0	0	0	0	0	0	Male	AMERICAN
R_27e7Nx5sIoMvOnf	30	american	male	16	4	1	1	4	1	11	0	0	0	0	0	0	0	0	0	Male	AMERICAN
R_9N4qENq9gBhfW01	30	American	Female	9	5	3	1	4	1	5	0	0	0	0	0	0	0	0	0	Female	AMERICAN
R_1ruhJr76TzZ3Okj	30	United States	Make	10	3	1	1	4	1	2	0	0	0	0	0	0	0	0	0	Male	USA
R_12LPlptYN7U2sFy	30	USA	Male	16	4	1	1	4	2	#NULL!	0	0	0	0	0	0	0	0	0	Male	USA
R_31M1q6HSfzJSRbo	30	British	Male	#NULL!	2	9	1	4	1	1	0	0	0	0	0	0	0	0	0	Male	UK
R_2q1mNg4CE6wRKnr	31	Denmark	Male	2	4	4	1	4	1	5	0	0	0	0	0	0	0	0	0	Male	DANISH
R_DdBiCX2rpqI84KJ	31	Polish living in UK	Male	6	3	1	1	4	1	6	0	0	0	0	0	0	0	0	0	Male	POLISH
R_1g0D1YQHwvqCcta	31	USA	male	12	4	1	1	4	1	1	0	0	0	0	0	0	0	0	0	Male	USA
R_2Evno7mQ7zdI1ZW	31	Japanese	Male	9	5	3	1	4	1	2	0	0	0	0	0	0	0	0	0	Male	JAPANESE
R_Z4P6jwnwVstRBbX	31	Swedish	Male	8	5	9	1	4	1	3	0	0	0	0	0	0	0	0	0	Male	SWEDISH
R_3dDMk1PEFRGveGv	31	French	M	15	5	1	1	4	2	#NULL!	0	0	0	0	0	0	0	0	0	Male	FRANCE
R_2VOYiB1xfZmeBLc	31	American	Male	13	5	1	1	4	1	1	0	0	0	0	0	0	0	0	0	Male	AMERICAN
R_DpMUWKX31h80qk1	31	Swedish	Male	4	2	2	1	4	1	5	0	0	0	0	0	0	0	0	0	Male	SWEDISH
R_1IsZWCdufQZcR1y	31	canadian	female	14	4	2	1	4	1	2	0	0	0	0	0	0	0	0	0	Female	CANADIAN
R_sZopnYVEMdvZffr	31	American	Male	6	4	1	1	4	1	1	0	0	0	0	0	0	0	0	0	Male	AMERICAN
R_2rYp8ZMBt5rRBVV	31	Australian	Male	10	2	7	1	4	1	4	0	0	0	0	0	0	0	0	0	Male	AUSTRALIAN
R_1LURPKvbOtnAiAI	31	Swedish	Male	8	4	1	1	4	1	3	0	0	0	0	0	0	0	0	0	Male	SWEDISH
R_3dZ0Du7c48BvbzV	32	American	Male	13	3	1	1	4	1	6	0	0	0	0	0	0	0	0	0	Male	AMERICAN
R_2shFLDujBpLtOZH	32	Canadian	Male	4	2	1	1	4	1	4	0	0	0	0	0	0	0	0	0	Male	CANADIAN
R_3eyHfdVYaUhRwlR	32	American	Female	12	3	8	1	4	1	3	0	0	0	0	0	0	0	0	0	Female	AMERICAN
R_Q3xpUsiPu9gYmcx	32	Canadian	Female	3	3	5	1	4	1	3	0	0	0	0	0	0	0	0	0	Female	CANADIAN
R_dhTNxKbwE7hyZ5n	32	American	Male	10	4	1	1	4	1	2	0	0	0	0	0	0	0	0	0	Male	AMERICAN
R_3nqQSvAqQnhHvWF	32	Hispanic	Male	12	5	1	1	4	1	2	0	0	0	0	0	0	0	0	0	Male	OTHER
R_2dmaQzQO3BQu0Hi	32	American	Female	12	3	6	1	4	1	7	0	0	0	0	0	0	0	0	0	Female	AMERICAN
R_2TvdLMpIcoU9Efw	32	NZ european	male	1	4	3	1	4	1	1	0	0	0	0	0	0	0	0	0	Male	NEW ZEALAND
R_3UCZdqmPijQHgU9	32	Canadian	Male	16	5	1	1	4	1	4	0	0	0	0	0	0	0	0	0	Male	CANADIAN
R_shPeieeWhF9I0xj	32	American	Female	13	3	1	1	4	1	1	0	0	0	0	0	0	0	0	0	Female	AMERICAN
R_2DYY3mjLkw5VR4g	32	American	Male	5	3	6	1	4	1	4	0	0	0	0	0	0	0	0	0	Male	AMERICAN
R_3pi3pM3FCbcnF0s	32	American	Male	#NULL!	4	1	1	4	1	2	0	0	0	0	0	0	0	0	0	Male	AMERICAN
R_ClatVElrFvMgWgV	33	North America	Male	11	3	1	1	4	1	9	0	0	0	0	0	0	0	0	0	Male	AMERICAN
R_1rBcfscfHIA5R46	33	Turkish	Male	2	5	4	1	4	1	3	0	0	0	0	0	0	0	0	0	Male	TURKISH
R_25vzyCXJgFHnZR4	33	Swedish	Female	5	3	7	1	4	1	5	0	0	0	0	0	0	0	0	0	Female	SWEDISH
R_2pPEFAe46TCr9jf	33	Danish	Male	5	3	2	1	4	1	4	0	0	0	0	0	0	0	0	0	Male	DANISH
R_3RxCO9AjfUpiYev	33	canadian	male	11	3	1	1	4	2	#NULL!	0	0	0	0	0	0	0	0	0	Male	CANADIAN
R_2pQAYSqwR3DLegS	33	American	Male	15	3	8	1	4	1	2	0	0	0	0	0	0	0	0	0	Male	AMERICAN
R_3oMxMviySQOQWeg	33	American	M	10	4	1	1	4	1	3	0	0	0	0	0	0	0	0	0	Male	AMERICAN
R_1BSjktS4qgobp8y	33	US	Male	6	3	1	1	4	1	2	0	0	0	0	0	0	0	0	0	Male	USA
R_278ABLUz3WBzK9p	33	American	Male	14	5	1	1	4	1	4	0	0	0	0	0	0	0	0	0	Male	AMERICAN
R_1lcJNDTkOatFjfK	34	American	Male	16	3	1	1	4	1	1	0	0	0	0	0	0	0	0	0	Male	AMERICAN
R_2XjKCmGaHVc9JVx	34	Swedish	Male	5	2	2	1	4	2	#NULL!	0	0	0	0	0	0	0	0	0	Male	SWEDISH
R_1Nt7mhNiyfPWg7I	34	American	Female	16	1	9	1	4	1	5	0	0	0	0	0	0	0	0	0	Female	AMERICAN
R_3EEfT5vaQytEY1A	34	American	Male	16	4	1	1	4	1	5	0	0	0	0	0	0	0	0	0	Male	AMERICAN
R_W8uRGETXi9dBNNT	34	Caucasian	M	12	6	1	1	4	2	#NULL!	0	0	0	0	0	0	0	0	0	Male	OTHER
R_3CHEnYoP9Y5w5BW	34	Us	Male	6	3	1	1	4	1	3	0	0	0	0	0	0	0	0	0	Male	USA
R_2CE2gGIEO9TS1xt	35	German	Male	15	3	1	1	4	1	3	0	0	0	0	0	0	0	0	0	Male	GERMAN
R_31Ss1hoZKayaK1c	35	American	Male	16	3	1	1	4	2	#NULL!	0	0	0	0	0	0	0	0	0	Male	AMERICAN
R_2fe2t3D6MaSEFz7	35	British	Male	13	5	1	1	4	1	1	0	0	0	0	0	0	0	0	0	Male	UK
R_2BzGyUGECxPPEHR	35	American	Male	14	3	6	1	4	2	#NULL!	0	0	0	0	0	0	0	0	0	Male	AMERICAN
R_3esQSnK4JgItWtV	35	USA	Male	13	4	1	1	4	2	#NULL!	0	0	0	0	0	0	0	0	0	Male	USA
R_21jojgOx672pGsS	35	American	Female	9	3	9	1	4	2	#NULL!	0	0	0	0	0	0	0	0	0	Female	AMERICAN
R_1dylmBb0apTPSmB	36	USA	M	14	4	1	1	4	1	8	0	0	0	0	0	0	0	0	0	Male	USA
R_3oz5mssAqhEGjLy	36	Brazilian	Male	6	4	9	1	4	1	8	0	0	0	0	0	0	0	0	0	Male	BRAZIL
R_1FyThKjf0O8Nsy8	36	Caucasian	Male	15	2	1	1	4	2	#NULL!	0	0	0	0	0	0	0	0	0	Male	OTHER
R_1pzcm7O7b38XJ0A	36	french	male	2	2	2	1	4	1	4	0	0	0	0	0	0	0	0	0	Male	FRANCE
R_3KryjYJwxnsC4kB	37	American	Male	10	4	3	1	4	1	3	0	0	0	0	0	0	0	0	0	Male	AMERICAN
R_roNlwbvchVi9dxT	37	New Zealand European	Male	14	1	1	1	4	1	2	0	0	0	0	0	0	0	0	0	Male	NEW ZEALAND
R_3KBDxnreI9DFeXF	37	Canadian	Male	6	5	1	1	4	1	6	0	0	0	0	0	0	0	0	0	Male	CANADIAN
R_1DUcE1n8VZHsupE	37	American	Male	14	5	1	1	4	1	2	0	0	0	0	0	0	0	0	0	Male	AMERICAN
R_2TLvOT9wZLqigPA	37	usa	m	13	3	2	1	4	1	5	0	0	0	0	0	0	0	0	0	Male	USA
R_1DYC3tccGB2EEJH	37	American (United States)	Male	16	5	1	1	4	1	1	0	0	0	0	0	0	0	0	0	Male	AMERICAN
R_2OHdsUBwIe42x0W	37	English	Male	4	3	1	1	4	1	5	0	0	0	0	0	0	0	0	0	Male	UK
R_2ZTWp0RSgE4devF	37	USA	Male	16	3	1	1	4	1	2	0	0	0	0	0	0	0	0	0	Male	USA
R_1mwJM2oK1H6FWpU	38	FR	M	15	5	1	1	4	1	3	0	0	0	0	0	0	0	0	0	Male	FRANCE
R_2xL9pjGNoMjQIv9	38	American	Male	4	1	2	1	4	1	2	0	0	0	0	0	0	0	0	0	Male	AMERICAN
R_1rpk3dAaD2tkF58	38	Finnish	Male	9	3	1	1	4	1	3	0	0	0	0	0	0	0	0	0	Male	FINNISH
R_2CWDkUxG4tjW2HS	38	Scottish	Male	8	4	9	1	4	1	3	0	0	0	0	0	0	0	0	0	Male	UK
R_3NJ7S6EVEziKvW8	38	US	Female	2	3	9	1	4	1	4	0	0	0	0	0	0	0	0	0	Female	USA
R_xEeJwRQ6K5irHY5	39	US	M	15	5	1	1	4	1	1	0	0	0	0	0	0	0	0	0	Male	USA
R_yQuiZ981BZbdual	39	English	Male	7	3	1	1	4	1	4	0	0	0	0	0	0	0	0	0	Male	UK
R_10Jo7n5hSrDt4Fx	39	USA	Male	14	3	1	1	4	1	3	0	0	0	0	0	0	0	0	0	Male	USA
R_1nVhxUQI9XHmHkB	40	American	Male	16	3	1	1	4	1	4	0	0	0	0	0	0	0	0	0	Male	AMERICAN
R_2dAYrNd1D72hBgd	40	ecuador	male	2	4	1	1	4	1	6	0	0	0	0	0	0	0	0	0	Male	ECUADOR
R_AsrZTIjUrTbghRT	40	Russian	Man	8	6	1	1	4	1	3	0	0	0	0	0	0	0	0	0	Male	RUSSIAN
R_2qeA7n5nfXp4NxB	42	American	Male	16	3	1	1	4	1	4	0	0	0	0	0	0	0	0	0	Male	AMERICAN
R_UXuV33AJ7pzYXct	44	Danish	Male	16	4	1	1	4	2	#NULL!	0	0	0	0	0	0	0	0	0	Male	DANISH
R_3KvJLf9Ikv5ElEI	46	American	Male	10	4	1	1	4	1	3	0	0	0	0	0	0	0	0	0	Male	AMERICAN
R_DtQq86jHqggLkiJ	50	American	Male	16	3	1	1	4	1	1	0	0	0	0	0	0	0	0	0	Male	AMERICAN
R_12zLmp9wnbXdn1C	50	USA	Male	16	4	1	1	4	1	5	0	0	0	0	0	0	0	0	0	Male	USA
R_26mUG1ZlAxLpx2X	52	United States citizen	Female	1	3	9	1	4	1	10	0	0	0	0	0	0	0	0	0	Female	USA
R_3mmB86Wgsmu7y0p	54	US	Male	3	2	2	1	4	1	3	0	0	0	0	0	0	0	0	0	Male	USA
R_126kuH2Wswgs7ga	57	Scottish	Male	11	4	1	1	4	1	3	0	0	0	0	0	0	0	0	0	Male	UK
R_2COjQYd4dA05czT	18	American	Male	1	3	4	1	4	1	5	0	0	0	0	0	0	0	0	1	Male	AMERICAN
R_2wn6GavbccqbdIz	19	Canadian	Male	1	3	6	1	4	2	#NULL!	0	0	0	0	0	0	1	0	0	Male	CANADIAN
R_2cAh3EQKIe9YfAx	19	American	Female	15	3	3	1	4	1	6	0	0	0	0	0	0	0	0	1	Female	AMERICAN
R_eR2uYE53mzLKO1X	19	Hungarian and american	Female	#NULL!	3	4	1	4	1	4	0	0	0	0	1	0	0	0	0	Female	OTHER
R_2qdSERnwAQ3siII	20	Venezuelan	Male	5	3	6	1	4	1	1	0	0	0	0	1	0	0	0	0	Male	VENEZUELAN
R_74IUlc0GB7GkPOp	20	American	Male	1	3	6	1	4	1	5	1	0	0	0	0	0	0	0	0	Male	AMERICAN
R_2pSHfT16xXUzMn8	20	German	Male	2	2	4	1	4	1	3	0	0	1	0	0	0	0	0	0	Male	GERMAN
R_2aUA5laeIMLWbFm	20	US	Male	7	3	5	1	4	1	9	0	0	0	0	1	0	0	0	0	Male	USA
R_2ZOyOe0YzphDk0c	20	American	Male	#NULL!	3	6	1	4	1	1	0	0	0	0	1	0	0	0	0	Male	AMERICAN
R_3ne1VXlZ9zNbrVD	21	American	Male	5	3	5	1	4	1	4	0	0	1	0	0	0	0	0	0	Male	AMERICAN
R_1rGi8ZXxTvvUQsU	21	White British	Male	3	3	1	1	4	1	5	0	0	0	0	0	0	0	1	0	Male	UK
R_1ImyBfNt5I9zTMI	21	American	Male	2	3	4	1	4	1	6	0	1	0	0	0	0	0	0	0	Male	AMERICAN
R_12KNjTZOw0NUwhv	21	New Zealander	Female	13	3	4	1	4	1	1	1	0	0	0	0	0	0	0	0	Female	NEW ZEALAND
R_3h5wRJ7exzQdG5k	21	Australian	Male	2	2	2	1	4	1	1	0	0	0	0	1	0	0	0	0	Male	AUSTRALIAN
R_1otE9h9qFHudFw7	22	American	Male	5	4	1	1	4	1	8	0	0	0	0	0	0	0	0	1	Male	AMERICAN
R_22VyKmaXjsGjV5r	22	British	Male	2	3	2	1	4	1	2	0	0	0	0	1	0	0	0	0	Male	UK
R_2bVP9z46oBDZUyP	23	German	Male	5	3	1	1	4	1	9	0	0	0	0	0	0	0	0	1	Male	GERMAN
R_1difyaDprl1nKe2	23	U.S.	Male	10	4	1	1	4	1	3	0	0	0	0	1	0	0	0	0	Male	USA
R_2tzEbM9AInpGkai	24	Filipino American	Male	16	3	5	1	4	1	1	0	0	0	0	0	0	0	0	1	Male	AMERICAN
R_p6rmZcBtHrtknZL	24	American	Male	9	4	1	1	4	2	#NULL!	0	0	0	0	0	0	0	0	1	Male	AMERICAN
R_278WxYTpKn1qBrA	24	UK	Female	5	3	2	1	4	2	#NULL!	0	0	0	0	0	1	0	0	0	Female	UK
R_3lDepgKN5SE9lHf	24	American	Male	12	4	1	1	4	1	4	0	0	0	0	0	0	0	0	1	Male	AMERICAN
R_z2vc3xsMQDIwWzv	24	American	Male	5	4	1	1	4	1	4	1	0	0	0	0	0	0	0	0	Male	AMERICAN
R_2TKIBmOz2GsEram	24	Brazilian	Male	16	4	1	1	4	1	2	0	0	0	0	0	0	0	0	1	Male	BRAZIL
R_3KAymDH0ECe0a2o	24	American	M	10	3	1	1	4	1	3	0	0	1	0	0	0	0	0	0	Male	AMERICAN
R_11XFgNFBrIGPZ1Q	24	American	Male	1	6	6	1	4	1	3	0	1	0	0	0	0	0	0	0	Male	AMERICAN
R_2dmdw292rAY39pS	24	Swedish	Female	#NULL!	3	6	1	4	1	3	0	0	0	0	0	0	0	0	1	Female	SWEDISH
R_2qqldBEBOIjLieh	25	Brazilian	Male	2	3	1	1	4	1	3	0	0	0	0	1	0	0	0	0	Male	BRAZIL
R_2CJ3TKAgsVw90eh	25	American	Male	16	4	1	1	4	1	3	0	1	0	0	0	0	0	0	0	Male	AMERICAN
R_1DpOE9HDV8oHtEa	25	British	Female	4	3	1	1	4	1	3	0	0	0	0	0	0	1	0	0	Female	UK
R_RbnIHVpAnn16gCJ	26	Hispanic	Male	5	2	1	1	4	1	2	0	0	0	0	0	0	0	0	1	Male	OTHER
R_Zt1TRFPWf2gmfhT	26	US	M	4	3	3	1	4	1	2	0	0	0	0	0	0	0	0	1	Male	USA
R_3JaUM7sGa2rs5y1	26	American	Male	8	4	1	1	4	1	5	0	0	1	0	0	0	0	0	0	Male	AMERICAN
R_1dtdZkSVnLC6FRk	26	American	Male	7	3	1	1	4	1	4	1	0	0	0	0	0	0	0	0	Male	AMERICAN
R_2bKrZZwuyxmxuV7	26	Indonesian	Male	9	5	1	1	4	1	6	0	0	1	0	0	0	0	0	0	Male	INDONESIAN
R_vU1zz25kI5qB89X	26	Laos/french	Male	3	3	2	1	4	1	8	0	0	0	0	1	0	0	0	0	Male	LAOS
R_32PgTOdItO5T5CJ	26	USA	Male	13	4	1	1	4	2	#NULL!	0	0	1	0	0	0	0	0	0	Male	USA
R_3EL5yDfTvbOqU6u	27	American	Male	6	2	2	1	4	1	3	0	0	1	0	0	0	0	0	0	Male	AMERICAN
R_11jAXB53slf2zc3	27	North America	Male	1	4	2	1	4	1	4	0	0	0	0	0	0	0	0	1	Male	AMERICAN
R_1rB50e3EELusJ1s	27	American	Female	16	4	1	1	4	1	4	0	0	1	0	0	0	0	0	0	Female	AMERICAN
R_OMVxVDXz8lHQrVT	27	Greek	Male	10	4	1	1	4	1	7	0	0	0	0	1	0	0	0	0	Male	GREEK
R_1HkObLZs8XGqDOM	27	Cypriot	Male	4	3	1	1	4	1	4	0	0	0	0	0	0	0	0	1	Male	CYPRIOT
R_28ZFoXDe3IC0EL8	28	USA	Male	1	4	8	1	4	1	3	0	0	0	0	0	0	0	0	1	Male	USA
R_3EBerH9hmZapQDw	28	American	Male	9	4	1	1	4	2	#NULL!	0	0	0	0	1	0	0	0	0	Male	AMERICAN
R_p4RL0JYAFYJL7BT	28	Canadian	Male	16	4	1	1	4	1	7	0	0	0	0	0	0	0	0	1	Male	CANADIAN
R_2P1ZOhajMmMEHs9	28	USA	Male	15	2	1	1	4	2	#NULL!	0	0	0	0	0	0	0	0	1	Male	USA
R_ZJp9s8EFH5T8VYB	28	USA	M	6	4	5	1	4	1	4	0	0	0	0	1	0	0	0	0	Male	USA
R_PLi28v4D03kgGVb	28	french	male	3	5	2	1	4	1	2	0	0	0	0	0	0	0	0	1	Male	FRANCE
R_2xQ5UnxHc91x3zU	29	French	Male	6	5	1	1	4	1	3	0	0	0	0	0	0	0	0	1	Male	FRANCE
R_DoUWz1KBeXL3WJr	29	American	Male	3	3	1	1	4	2	#NULL!	1	0	0	0	0	0	0	0	0	Male	AMERICAN
R_1kZduqRFn93vQ9Y	30	British	Male	2	4	3	1	4	1	3	0	0	0	0	0	1	0	0	0	Male	UK
R_2QGs0IfAVbS5ebZ	30	American	Male	16	4	1	1	4	1	3	0	0	1	0	0	0	0	0	0	Male	AMERICAN
R_3P5FUOTsWLg5vpk	30	Swiss	Male	13	5	2	1	4	1	4	0	0	0	0	0	0	0	0	1	Male	SWISS
R_1NsinfqwVk4C1db	31	United States	Male	11	4	1	1	4	1	10	0	0	0	0	1	0	0	0	0	Male	USA
R_1FyRPeIBgfhkVps	31	USA	Male	9	3	1	1	4	1	2	0	0	0	0	0	0	0	0	1	Male	USA
R_1KpRkwtTluRu8v3	31	Asian	Male	11	4	1	1	4	1	6	0	0	1	0	0	0	0	0	0	Male	OTHER
R_2TSHjTEY2pteFf7	32	Sweden	Male	16	4	1	1	4	1	3	0	0	0	0	0	0	0	0	1	Male	SWEDISH
R_UsRe9XXktqjmbzX	33	American, of spanish (basque) decent	Male	6	3	1	1	4	1	3	0	0	0	0	0	0	0	0	1	Male	AMERICAN
R_3iO2g9HAqqQtECd	33	American	Male	10	4	1	1	4	1	6	0	0	0	0	0	0	0	0	1	Male	AMERICAN
R_cw3YHvBrwANVX0J	34	European	Male	2	3	1	1	4	1	5	0	0	1	0	0	0	0	0	0	Male	OTHER
R_27l0w3IIVrpVxWf	43	Canadian	Male	16	4	1	1	4	1	2	0	0	0	0	0	0	0	0	1	Male	CANADIAN
[truncated: 5,423 more rows]
